# Supplementary material for: Century-long butterfly range expansions in northern Europe depend on climate, land use and species traits
Source: Commun Biol. 2023 Jun 3;6:601. doi: 10.1038/s42003-023-04967-z (PMC10239521; doi:10.1038/s42003-023-04967-z)
Supplement: Supplementary file 4 — Supplementary Data 2 [file 42003_2023_4967_MOESM4_ESM.xlsx]

## Sheet: fig3e
province	year	habitat	prop
Sa	2019	Human settlements	0.012136947523440697
Bl	2019	Human settlements	0.03957219070266114
Ok	2019	Human settlements	0.0031745610665080766
Sm	2019	Human settlements	0.018882060020054117
Sb	2019	Human settlements	0.009823374185733239
Nb	2019	Human settlements	0.007850540553408319
Hr	2019	Human settlements	0.0024502671041235716
Go	2019	Human settlements	0.015502270366450554
As	2019	Human settlements	8.175291787321436e-4
Vs	2019	Human settlements	0.023561571429926816
Obo	2019	Human settlements	0.014148139722708921
St	2019	Human settlements	0.02788982120485079
Ds	2019	Human settlements	0.008123019804141592
An	2019	Human settlements	0.006533033093846717
Lu	2019	Human settlements	0.0018402629588945814
So	2019	Human settlements	0.05304590156206901
Hs	2019	Human settlements	0.0093354957117884
Al	2019	Human settlements	0.01770858377882122
Sk	2019	Human settlements	0.0550516442005283
Lks	2019	Human settlements	5.76160477952983e-4
Vg	2019	Human settlements	0.02999962070576164
Kb	2019	Human settlements	0.0067196454990197775
Kl	2019	Human settlements	0.014671405128213216
Lkk	2019	Human settlements	0.0017072039051327656
Ja	2019	Human settlements	0.0025329679344681093
Le	2019	Human settlements	4.710120643865698e-4
Vb	2019	Human settlements	0.008840848327952103
Ha	2019	Human settlements	0.04054583234365119
To	2019	Human settlements	0.002658926396340416
Ks	2019	Human settlements	0.0015663045806160916
Li	2019	Human settlements	7.189396625487493e-4
Up	2019	Human settlements	0.048924422016239345
Oa	2019	Human settlements	0.02390673104369653
Na	2019	Human settlements	0.024187506556924775
Pi	2019	Human settlements	6.955175789374918e-4
Tb	2019	Human settlements	0.010371428126250542
Ta	2019	Human settlements	0.02701250674525746
Om	2019	Human settlements	0.01553627243381336
Ka	2019	Human settlements	0.037713448322908974
Obu	2019	Human settlements	0.007135171765894589
Bo	2019	Human settlements	0.03861263347513304
N	2019	Human settlements	0.09325690972258797
Og	2019	Human settlements	0.02145932624649522
Ly	2019	Human settlements	0.0015875119679445173
Ol	2019	Human settlements	0.023100951145140897
GS	2019	Human settlements	0
Me	2019	Human settlements	0.012759348071229451
Dr	2019	Human settlements	0.009301698818488073
Vr	2019	Human settlements	0.012397891057227078
Ga	2019	Human settlements	0.024330499535382234
Ab	2019	Human settlements	0.040002615616087284
Sa	1900	Human settlements	0.0071175344526769975
Bl	1900	Human settlements	0.023199930743380552
Ok	1900	Human settlements	5.359648553844805e-4
Sm	1900	Human settlements	0.010598201627864382
Sb	1900	Human settlements	0.005867658258327412
Nb	1900	Human settlements	0.003668011069079724
Hr	1900	Human settlements	2.3712262297970047e-4
Go	1900	Human settlements	0.002425490373196892
√É‚Ä¶s	1900	Human settlements	0
Vs	1900	Human settlements	0.011435447420043652
Obo	1900	Human settlements	0.007069958907222486
St	1900	Human settlements	0.016907054495908434
Ds	1900	Human settlements	0.005785538022636404
√É‚Ä¶n	1900	Human settlements	0.002212105691041374
Lu	1900	Human settlements	5.49332226535696e-5
S√É¬∂	1900	Human settlements	0.02729021365296363
Hs	1900	Human settlements	0.005004728009043325
Al	1900	Human settlements	0.010593854987344092
Sk	1900	Human settlements	0.02876824753247904
Lks	1900	Human settlements	0
Vg	1900	Human settlements	0.016338941923255988
Kb	1900	Human settlements	0.0028978127133877794
Kl	1900	Human settlements	0.012856132035186608
Lkk	1900	Human settlements	0
J√É¬§	1900	Human settlements	1.836751916752124e-4
Le	1900	Human settlements	1.0846336183711482e-4
Vb	1900	Human settlements	0.0034221465970882834
Ha	1900	Human settlements	0.022795236395390724
To	1900	Human settlements	3.914247991659547e-4
Ks	1900	Human settlements	1.1187889861543512e-4
Li	1900	Human settlements	5.7604249405045545e-5
Up	1900	Human settlements	0.027380870461621895
Oa	1900	Human settlements	0.01408895971838784
N√É¬§	1900	Human settlements	0.01227757218489161
Pi	1900	Human settlements	9.640048807774158e-5
Tb	1900	Human settlements	0.005294828527759833
Ta	1900	Human settlements	0.013074875267967532
Om	1900	Human settlements	0.00773119011829681
Ka	1900	Human settlements	0.013090537269609483
Obu	1900	Human settlements	0.002085326072390605
Bo	1900	Human settlements	0.022487766730550893
N	1900	Human settlements	0.042516327716344074
√É‚Äìg	1900	Human settlements	0.0110320287363044
Ly	1900	Human settlements	3.7598967661843833e-4
√É‚Äìl	1900	Human settlements	0.08362328303878254
GS	1900	Human settlements	0
Me	1900	Human settlements	0.005656299551203086
Dr	1900	Human settlements	0.003832764756845551
Vr	1900	Human settlements	0.008074115153690092
G√É¬§	1900	Human settlements	0.01174135687327956
Ab	1900	Human settlements	0.020541367657915154
Sa	1910	Human settlements	0.007487553123670142
Bl	1910	Human settlements	0.024153083478692532
Ok	1910	Human settlements	5.771929211832866e-4
Sm	1910	Human settlements	0.012259973665202584
Sb	1910	Human settlements	0.0058205121050736415
Nb	1910	Human settlements	0.004070625680018598
Hr	1910	Human settlements	5.532861202859678e-4
Go	1910	Human settlements	0.008114829794951713
√É‚Ä¶s	1910	Human settlements	1.2289340175702468e-4
Vs	1910	Human settlements	0.012082232194025029
Obo	1910	Human settlements	0.008518851396629466
St	1910	Human settlements	0.01759931041243344
Ds	1910	Human settlements	0.0059837997227538756
√É‚Ä¶n	1910	Human settlements	0.002885698728904617
Lu	1910	Human settlements	9.338647851106831e-4
S√É¬∂	1910	Human settlements	0.02729021365296363
Hs	1910	Human settlements	0.0056530484548202396
Al	1910	Human settlements	0.010593854987344092
Sk	1910	Human settlements	0.02876824753247904
Lks	1910	Human settlements	2.880802389764915e-4
Vg	1910	Human settlements	0.016582758265760247
Kb	1910	Human settlements	0.003191793713296685
Kl	1910	Human settlements	0.012856132035186608
Lkk	1910	Human settlements	9.309427866098684e-4
J√É¬§	1910	Human settlements	7.084614536043908e-4
Le	1910	Human settlements	3.460333596983126e-4
Vb	1910	Human settlements	0.005002385319609832
Ha	1910	Human settlements	0.022795236395390724
To	1910	Human settlements	0.00135813242517989
Ks	1910	Human settlements	6.712733916926106e-4
Li	1910	Human settlements	2.780493871196135e-4
Up	1910	Human settlements	0.027320809318046656
Oa	1910	Human settlements	0.014532267217985279
N√É¬§	1910	Human settlements	0.012692672158175626
Pi	1910	Human settlements	1.4460073211661236e-4
Tb	1910	Human settlements	0.005188515996253293
Ta	1910	Human settlements	0.01474230732557421
Om	1910	Human settlements	0.008272188277194779
Ka	1910	Human settlements	0.020035103118906925
Obu	1910	Human settlements	0.0022445395649144557
Bo	1910	Human settlements	0.023438958572956227
N	1910	Human settlements	0.0513626775053905
√É‚Äìg	1910	Human settlements	0.01123733473566345
Ly	1910	Human settlements	7.519793532368767e-4
√É‚Äìl	1910	Human settlements	0.07350256335824432
GS	1910	Human settlements	0
Me	1910	Human settlements	0.006475804923729102
Dr	1910	Human settlements	0.004920065031509616
Vr	1910	Human settlements	0.008742740293412305
G√É¬§	1910	Human settlements	0.011957072135183811
Ab	1910	Human settlements	0.023483388224188606
Sa	1920	Human settlements	0.007905659504464452
Bl	1920	Human settlements	0.025657366929576333
Ok	1920	Human settlements	0.0016078945661534413
Sm	1920	Human settlements	0.013786487552747625
Sb	1920	Human settlements	0.006904873629910367
Nb	1920	Human settlements	0.004813745967231647
Hr	1920	Human settlements	5.532861202859678e-4
Go	1920	Human settlements	0.00849182428640352
√É‚Ä¶s	1920	Human settlements	1.2289340175702468e-4
Vs	1920	Human settlements	0.013267309587931844
Obo	1920	Human settlements	0.009222174324945813
St	1920	Human settlements	0.01759931041243344
Ds	1920	Human settlements	0.00737163162357618
√É‚Ä¶n	1920	Human settlements	0.0031299982688235035
Lu	1920	Human settlements	0.0010437312304178224
S√É¬∂	1920	Human settlements	0.027810010186174294
Hs	1920	Human settlements	0.006106872766864079
Al	1920	Human settlements	0.010593854987344092
Sk	1920	Human settlements	0.0299520416152464
Lks	1920	Human settlements	4.321203584647373e-4
Vg	1920	Human settlements	0.018825868616799447
Kb	1920	Human settlements	0.0040737367130234
Kl	1920	Human settlements	0.01398470166043378
Lkk	1920	Human settlements	0.001241257048813158
J√É¬§	1920	Human settlements	7.347007667008496e-4
Le	1920	Human settlements	3.460333596983126e-4
Vb	1920	Human settlements	0.005342791999879455
Ha	1920	Human settlements	0.02415847201183514
To	1920	Human settlements	0.0014064678064805867
Ks	1920	Human settlements	8.390917396157634e-4
Li	1920	Human settlements	0.00041031646974835423
Up	1920	Human settlements	0.028458658670432426
Oa	1920	Human settlements	0.01479667536828227
N√É¬§	1920	Human settlements	0.015200636026993621
Pi	1920	Human settlements	1.4460073211661236e-4
Tb	1920	Human settlements	0.006034327444515682
Ta	1920	Human settlements	0.015325743934433362
Om	1920	Human settlements	0.009441151499877173
Ka	1920	Human settlements	0.020035103118906925
Obu	1920	Human settlements	0.003440838005125941
Bo	1920	Human settlements	0.025091838886051394
N	1920	Human settlements	0.0513626775053905
√É‚Äìg	1920	Human settlements	0.012699791590165333
Ly	1920	Human settlements	7.937559839722586e-4
√É‚Äìl	1920	Human settlements	0.06591864294522141
GS	1920	Human settlements	0
Me	1920	Human settlements	0.0066001838475811744
Dr	1920	Human settlements	0.005591702327323832
Vr	1920	Human settlements	0.010347440628745621
G√É¬§	1920	Human settlements	0.013035648444705067
Ab	1920	Human settlements	0.023571589557393496
Sa	1930	Human settlements	0.008875482061278478
Bl	1930	Human settlements	0.028852997401016375
Ok	1930	Human settlements	0.0016078945661534413
Sm	1930	Human settlements	0.014127948664612417
Sb	1930	Human settlements	0.007712202757060985
Nb	1930	Human settlements	0.0052912669150446574
Hr	1930	Human settlements	5.532861202859678e-4
Go	1930	Human settlements	0.00849182428640352
√É‚Ä¶s	1930	Human settlements	1.2289340175702468e-4
Vs	1930	Human settlements	0.01425552298850047
Obo	1930	Human settlements	0.010862515621783742
St	1930	Human settlements	0.019041196908423538
Ds	1930	Human settlements	0.007685151634247802
√É‚Ä¶n	1930	Human settlements	0.003220548393143646
Lu	1930	Human settlements	0.0010437312304178224
S√É¬∂	1930	Human settlements	0.02883165053499543
Hs	1930	Human settlements	0.006255392227226211
Al	1930	Human settlements	0.013423811822193722
Sk	1930	Human settlements	0.033009929847254156
Lks	1930	Human settlements	4.321203584647373e-4
Vg	1930	Human settlements	0.01993958722730333
Kb	1930	Human settlements	0.004787690569945027
Kl	1930	Human settlements	0.01692854437870756
Lkk	1930	Human settlements	0.001241257048813158
J√É¬§	1930	Human settlements	7.347007667008496e-4
Le	1930	Human settlements	3.460333596983126e-4
Vb	1930	Human settlements	0.005390301551121675
Ha	1930	Human settlements	0.026462817368145253
To	1930	Human settlements	0.0014064678064805867
Ks	1930	Human settlements	8.390917396157634e-4
Li	1930	Human settlements	0.00041031646974835423
Up	1930	Human settlements	0.02932818040677953
Oa	1930	Human settlements	0.01580202997916976
N√É¬§	1930	Human settlements	0.01582762699419812
Pi	1930	Human settlements	1.4460073211661236e-4
Tb	1930	Human settlements	0.006937983962321276
Ta	1930	Human settlements	0.018000482144870343
Om	1930	Human settlements	0.010609504816677443
Ka	1930	Human settlements	0.020705356968938493
Obu	1930	Human settlements	0.003648219155610852
Bo	1930	Human settlements	0.025953061958694883
N	1930	Human settlements	0.05491420091245554
√É‚Äìg	1930	Human settlements	0.013732114075696075
Ly	1930	Human settlements	8.355326147076407e-4
√É‚Äìl	1930	Human settlements	0.06148584947197046
GS	1930	Human settlements	0
Me	1930	Human settlements	0.007018252502906107
Dr	1930	Human settlements	0.00581558142592857
Vr	1930	Human settlements	0.010614890684634507
G√É¬§	1930	Human settlements	0.013997943028085665
Ab	1930	Human settlements	0.025519920554776906
Sa	1940	Human settlements	0.009340044706605488
Bl	1940	Human settlements	0.03124046361553406
Ok	1940	Human settlements	0.0016078945661534413
Sm	1940	Human settlements	0.014252666366827095
Sb	1940	Human settlements	0.007759348910314755
Nb	1940	Human settlements	0.0056762226577870825
Hr	1940	Human settlements	5.532861202859678e-4
Go	1940	Human settlements	0.00849182428640352
√É‚Ä¶s	1940	Human settlements	1.2289340175702468e-4
Vs	1940	Human settlements	0.015696966906727044
Obo	1940	Human settlements	0.011392659541322705
St	1940	Human settlements	0.02187848808674982
Ds	1940	Human settlements	0.007883413334365274
√É‚Ä¶n	1940	Human settlements	0.0034562947953790204
Lu	1940	Human settlements	0.0010437312304178224
S√É¬∂	1940	Human settlements	0.030553467677928558
Hs	1940	Human settlements	0.0063202242718039025
Al	1940	Human settlements	0.01465250509498462
Sk	1940	Human settlements	0.036470606251542984
Lks	1940	Human settlements	4.321203584647373e-4
Vg	1940	Human settlements	0.020825480934756065
Kb	1940	Human settlements	0.005291657998360293
Kl	1940	Human settlements	0.01692854437870756
Lkk	1940	Human settlements	0.001241257048813158
J√É¬§	1940	Human settlements	7.347007667008496e-4
Le	1940	Human settlements	3.460333596983126e-4
Vb	1940	Human settlements	0.005451079963526351
Ha	1940	Human settlements	0.028430836246941097
To	1940	Human settlements	0.0014064678064805867
Ks	1940	Human settlements	8.390917396157634e-4
Li	1940	Human settlements	0.00041031646974835423
Up	1940	Human settlements	0.030763010808372848
Oa	1940	Human settlements	0.01725927995198503
N√É¬§	1940	Human settlements	0.016245620972334455
Pi	1940	Human settlements	1.4460073211661236e-4
Tb	1940	Human settlements	0.007203765291087627
Ta	1940	Human settlements	0.01881202699823525
Om	1940	Human settlements	0.011110989523147213
Ka	1940	Human settlements	0.022268093626549055
Obu	1940	Human settlements	0.003822333629323752
Bo	1940	Human settlements	0.027054577435643223
N	1940	Human settlements	0.06029797424771343
√É‚Äìg	1940	Human settlements	0.014209937894975565
Ly	1940	Human settlements	8.355326147076407e-4
√É‚Äìl	1940	Human settlements	0.0580329492038825
GS	1940	Human settlements	0
Me	1940	Human settlements	0.007487712203436258
Dr	1940	Human settlements	0.005975495067789098
Vr	1940	Human settlements	0.010614890684634507
G√É¬§	1940	Human settlements	0.014213658289989916
Ab	1940	Human settlements	0.02796978241155543
Sa	1950	Human settlements	0.010397891977000431
Bl	1950	Human settlements	0.035429144168361695
Ok	1950	Human settlements	0.0018140348951474722
Sm	1950	Human settlements	0.016187352122048203
Sb	1950	Human settlements	0.007665056603807214
Nb	1950	Human settlements	0.006509257668743615
Hr	1950	Human settlements	6.323269946125346e-4
Go	1950	Human settlements	0.01062672775412129
√É‚Ä¶s	1950	Human settlements	2.4578680351404936e-4
Vs	1950	Human settlements	0.017420715843318776
Obo	1950	Human settlements	0.012169893386535138
St	1950	Human settlements	0.02349873168703914
Ds	1950	Human settlements	0.008081675034482746
√É‚Ä¶n	1950	Human settlements	0.004630357474682114
Lu	1950	Human settlements	0.0012634641210321007
S√É¬∂	1950	Human settlements	0.03394743190060279
Hs	1950	Human settlements	0.007552033118780039
Al	1950	Human settlements	0.017074849381272617
Sk	1950	Human settlements	0.04312524330501385
Lks	1950	Human settlements	4.801337316274859e-4
Vg	1950	Human settlements	0.022193463534810214
Kb	1950	Human settlements	0.005459647141165382
Kl	1950	Human settlements	0.01692854437870756
Lkk	1950	Human settlements	0.0012417325118278314
J√É¬§	1950	Human settlements	0.0012070084024371102
Le	1950	Human settlements	3.460333596983126e-4
Vb	1950	Human settlements	0.006725808490723268
Ha	1950	Human settlements	0.03156652556544867
To	1950	Human settlements	0.0016481447129840705
Ks	1950	Human settlements	8.950311889234809e-4
Li	1950	Human settlements	0.00041031646974835423
Up	1950	Human settlements	0.03383370827906511
Oa	1950	Human settlements	0.018855315636496995
N√É¬§	1950	Human settlements	0.017290605917675284
Pi	1950	Human settlements	2.4100122019435395e-4
Tb	1950	Human settlements	0.007788484214373599
Ta	1950	Human settlements	0.02148741243825058
Om	1950	Human settlements	0.011292544823812815
Ka	1950	Human settlements	0.026951682537960507
Obu	1950	Human settlements	0.0043493415277705465
Bo	1950	Human settlements	0.030750002914818133
N	1950	Human settlements	0.06783717880617664
√É‚Äìg	1950	Human settlements	0.01561777054664003
Ly	1950	Human settlements	8.355326147076407e-4
√É‚Äìl	1950	Human settlements	0.0372538815185069
GS	1950	Human settlements	0
Me	1950	Human settlements	0.009308312517745524
Dr	1950	Human settlements	0.006934976918952264
Vr	1950	Human settlements	0.011283515824356721
G√É¬§	1950	Human settlements	0.015277455883506331
Ab	1950	Human settlements	0.031108987122706343
Sa	1960	Human settlements	0.010938330202369792
Bl	1960	Human settlements	0.0367359561122879
Ok	1960	Human settlements	0.001978947158342697
Sm	1960	Human settlements	0.016530325803138568
Sb	1960	Human settlements	0.008109138359648552
Nb	1960	Human settlements	0.006534483783817847
Hr	1960	Human settlements	8.694496175922351e-4
Go	1960	Human settlements	0.013742310665593303
√É‚Ä¶s	1960	Human settlements	3.072335043925617e-4
Vs	1960	Human settlements	0.018067121694540673
Obo	1960	Human settlements	0.01263376931613173
St	1960	Human settlements	0.025160145886699157
Ds	1960	Human settlements	0.008123019804141592
√É‚Ä¶n	1960	Human settlements	0.005017269247746227
Lu	1960	Human settlements	0.0015655968456267336
S√É¬∂	1960	Human settlements	0.038745141094679136
Hs	1960	Human settlements	0.00791931696649645
Al	1960	Human settlements	0.017690148514282102
Sk	1960	Human settlements	0.046164864797844644
Lks	1960	Human settlements	4.801337316274859e-4
Vg	1960	Human settlements	0.02389409902262287
Kb	1960	Human settlements	0.005249660712659021
Kl	1960	Human settlements	0.01692854437870756
Lkk	1960	Human settlements	0.0012417325118278314
J√É¬§	1960	Human settlements	0.002099145047716713
Le	1960	Human settlements	3.460333596983126e-4
Vb	1960	Human settlements	0.007266251745293216
Ha	1960	Human settlements	0.03290828596402994
To	1960	Human settlements	0.0016481447129840705
Ks	1960	Human settlements	9.509706382311985e-4
Li	1960	Human settlements	0.00041031646974835423
Up	1960	Human settlements	0.037049107680145174
Oa	1960	Human settlements	0.02138869100511385
N√É¬§	1960	Human settlements	0.01875358484115245
Pi	1960	Human settlements	3.0991562662652553e-4
Tb	1960	Human settlements	0.008239221191756884
Ta	1960	Human settlements	0.0242629492888932
Om	1960	Human settlements	0.011848303240869372
Ka	1960	Human settlements	0.03058722495002117
Obu	1960	Human settlements	0.004629198882056663
Bo	1960	Human settlements	0.03276729117665546
N	1960	Human settlements	0.07804626138536166
√É‚Äìg	1960	Human settlements	0.016994200527347684
Ly	1960	Human settlements	8.773092454430227e-4
√É‚Äìl	1960	Human settlements	0.03270533700385131
GS	1960	Human settlements	0
Me	1960	Human settlements	0.010210857435209414
Dr	1960	Human settlements	0.00760661421476648
Vr	1960	Human settlements	0.011283515824356721
G√É¬§	1960	Human settlements	0.017194201380711618
Ab	1960	Human settlements	0.03565615810035858
Sa	1970	Human settlements	0.011402892847696803
Bl	1970	Human settlements	0.037389362084251004
Ok	1970	Human settlements	0.0020614032899403095
Sm	1970	Human settlements	0.017430722889139296
Sb	1970	Human settlements	0.008392015279171177
Nb	1970	Human settlements	0.006724384278669756
Hr	1970	Human settlements	0.0010275313662453686
Go	1970	Human settlements	0.014927775543090292
√É‚Ä¶s	1970	Human settlements	4.301269061495864e-4
Vs	1970	Human settlements	0.02000633924820637
Obo	1970	Human settlements	0.012964328307419523
St	1970	Human settlements	0.025937786458470936
Ds	1970	Human settlements	0.008123019804141592
√É‚Ä¶n	1970	Human settlements	0.005253333558933579
Lu	1970	Human settlements	0.0015930634569535182
S√É¬∂	1970	Human settlements	0.046372641141289354
Hs	1970	Human settlements	0.008178645144807217
Al	1970	Human settlements	0.017690148514282102
Sk	1970	Human settlements	0.050747155292637625
Lks	1970	Human settlements	5.281471047902345e-4
Vg	1970	Human settlements	0.02617821395146515
Kb	1970	Human settlements	0.0053756525697628375
Kl	1970	Human settlements	0.014671405128213216
Lkk	1970	Human settlements	0.0012417325118278314
J√É¬§	1970	Human settlements	0.00217786298700609
Le	1970	Human settlements	3.5222706545597087e-4
Vb	1970	Human settlements	0.007995592694149315
Ha	1970	Human settlements	0.03602784506789838
To	1970	Human settlements	0.0017888895329278742
Ks	1970	Human settlements	0.0010628495368466336
Li	1970	Human settlements	0.00041031646974835423
Up	1970	Human settlements	0.044184454320299195
Oa	1970	Human settlements	0.0217555525123978
N√É¬§	1970	Human settlements	0.02167954268810678
Pi	1970	Human settlements	3.5811587066539633e-4
Tb	1970	Human settlements	0.008877096380796127
Ta	1970	Human settlements	0.025723888243487966
Om	1970	Human settlements	0.011991544600010829
Ka	1970	Human settlements	0.03282566758712717
Obu	1970	Human settlements	0.0049691229703399285
Bo	1970	Human settlements	0.034281660272724446
N	1970	Human settlements	0.0810011091491367
√É‚Äìg	1970	Human settlements	0.018967881518875473
Ly	1970	Human settlements	8.773092454430227e-4
√É‚Äìl	1970	Human settlements	0.022362152232932402
GS	1970	Human settlements	0
Me	1970	Human settlements	0.011026626894136481
Dr	1970	Human settlements	0.008150320597092274
Vr	1970	Human settlements	0.01168469090819005
G√É¬§	1970	Human settlements	0.0191950974470812
Ab	1970	Human settlements	0.0370129240792853
Sa	1980	Human settlements	0.011635174170360309
Bl	1980	Human settlements	0.037389362084251004
Ok	1980	Human settlements	0.002143859421537922
Sm	1980	Human settlements	0.017524261165800303
Sb	1980	Human settlements	0.008816330658455112
Nb	1980	Human settlements	0.006867476273948276
Hr	1980	Human settlements	0.0015017766122047698
Go	1980	Human settlements	0.015502270366450554
√É‚Ä¶s	1980	Human settlements	6.144670087851234e-4
Vs	1980	Human settlements	0.02129915095065017
Obo	1980	Human settlements	0.013361936247073745
St	1980	Human settlements	0.026549504855800085
Ds	1980	Human settlements	0.008123019804141592
√É‚Ä¶n	1980	Human settlements	0.005640195106413318
Lu	1980	Human settlements	0.0016754632909338728
S√É¬∂	1980	Human settlements	0.04897740087624672
Hs	1980	Human settlements	0.008243477189384908
Al	1980	Human settlements	0.017690148514282102
Sk	1980	Human settlements	0.05201898110219794
Lks	1980	Human settlements	5.281471047902345e-4
Vg	1980	Human settlements	0.027161127211380826
Kb	1980	Human settlements	0.005753628141074287
Kl	1980	Human settlements	0.014671405128213216
Lkk	1980	Human settlements	0.0012417325118278314
J√É¬§	1980	Human settlements	0.0023090595524883845
Le	1980	Human settlements	3.5222706545597087e-4
Vb	1980	Human settlements	0.007752440977454555
Ha	1980	Human settlements	0.03683089901352159
To	1980	Human settlements	0.002078901820732055
Ks	1980	Human settlements	0.0010628495368466336
Li	1980	Human settlements	0.00041031646974835423
Up	1980	Human settlements	0.04607024840247325
Oa	1980	Human settlements	0.022033123935791182
N√É¬§	1980	Human settlements	0.02209753666624311
Pi	1980	Human settlements	5.509168468208795e-4
Tb	1980	Human settlements	0.009461815304082098
Ta	1980	Human settlements	0.026146091698350308
Om	1980	Human settlements	0.01291134234863499
Ka	1980	Human settlements	0.03505697509092246
Obu	1980	Human settlements	0.005524595196837714
Bo	1980	Human settlements	0.03510984461735896
N	1980	Human settlements	0.08423219083732034
√É‚Äìg	1980	Human settlements	0.0196560965092293
Ly	1980	Human settlements	0.001127969029855315
√É‚Äìl	1980	Human settlements	0.01868181323199447
GS	1980	Human settlements	0
Me	1980	Human settlements	0.012044823313428753
Dr	1980	Human settlements	0.008406182424069118
Vr	1980	Human settlements	0.01168469090819005
G√É¬§	1980	Human settlements	0.021526201130626966
Ab	1980	Human settlements	0.03768636051192248
Sa	1990	Human settlements	0.011845435759117378
Bl	1990	Human settlements	0.03829592886267567
Ok	1990	Human settlements	0.002432455882129565
Sm	1990	Human settlements	0.017989830420387057
Sb	1990	Human settlements	0.009121554312590964
Nb	1990	Human settlements	0.007313978420355348
Hr	1990	Human settlements	0.002213144481143871
Go	1990	Human settlements	0.015502270366450554
√É‚Ä¶s	1990	Human settlements	6.331890760966066e-4
Vs	1990	Human settlements	0.022161025418946035
Obo	1990	Human settlements	0.013688974313354158
St	1990	Human settlements	0.027190805975173336
Ds	1990	Human settlements	0.008123019804141592
√É‚Ä¶n	1990	Human settlements	0.005967378064229611
Lu	1990	Human settlements	0.001785329736241012
S√É¬∂	1990	Human settlements	0.05070596870027896
Hs	1990	Human settlements	0.008687175266011487
Al	1990	Human settlements	0.017690148514282102
Sk	1990	Human settlements	0.053437271809201936
Lks	1990	Human settlements	5.281471047902345e-4
Vg	1990	Human settlements	0.027815028244781
Kb	1990	Human settlements	0.0061316037123857366
Kl	1990	Human settlements	0.014671405128213216
Lkk	1990	Human settlements	0.0012417325118278314
J√É¬§	1990	Human settlements	0.0025329679344681093
Le	1990	Human settlements	3.5222706545597087e-4
Vb	1990	Human settlements	0.008111507379096005
Ha	1990	Human settlements	0.03811481297922858
To	1990	Human settlements	0.002465584871137629
Ks	1990	Human settlements	0.0011187889861543512
Li	1990	Human settlements	0.00041031646974835423
Up	1990	Human settlements	0.047983412763136536
Oa	1990	Human settlements	0.02314340962936472
N√É¬§	1990	Human settlements	0.02335151860065211
Pi	1990	Human settlements	6.955175789374918e-4
Tb	1990	Human settlements	0.00988706543010826
Ta	1990	Human settlements	0.02666826694449991
Om	1990	Human settlements	0.013914992087085543
Ka	1990	Human settlements	0.03720628806253723
Obu	1990	Human settlements	0.005979249310323675
Bo	1990	Human settlements	0.036402817682272916
N	1990	Human settlements	0.09184986752746238
√É‚Äìg	1990	Human settlements	0.01982481564440488
Ly	1990	Human settlements	0.0014621820757383713
√É‚Äìl	1990	Human settlements	0.01868181323199447
GS	1990	Human settlements	0
Me	1990	Human settlements	0.01221424504698677
Dr	1990	Human settlements	0.008694026979418068
Vr	1990	Human settlements	0.011862990945449308
G√É¬§	1990	Human settlements	0.022604777440148223
Ab	1990	Human settlements	0.039187041882504284
Sa	2000	Human settlements	0.01189189202365008
Bl	2000	Human settlements	0.03957219070266114
Ok	2000	Human settlements	0.0031745610665080766
Sm	2000	Human settlements	0.01830161990345347
Sb	2000	Human settlements	0.009446204959703074
Nb	2000	Human settlements	0.007385524417994609
Hr	2000	Human settlements	0.0024502671041235716
Go	2000	Human settlements	0.015502270366450554
√É‚Ä¶s	2000	Human settlements	8.175291787321436e-4
Vs	2000	Human settlements	0.023453837121389834
Obo	2000	Human settlements	0.01388306776293944
St	2000	Human settlements	0.027167860629800415
Ds	2000	Human settlements	0.008123019804141592
√É‚Ä¶n	2000	Human settlements	0.00595569974672347
Lu	2000	Human settlements	0.0018402629588945814
S√É¬∂	2000	Human settlements	0.053565698095279675
Hs	2000	Human settlements	0.008881671399744561
Al	2000	Human settlements	0.01770858377882122
Sk	2000	Human settlements	0.05582111675188737
Lks	2000	Human settlements	6.721872242784802e-4
Vg	2000	Human settlements	0.028890308244323537
Kb	2000	Human settlements	0.006677648213318505
Kl	2000	Human settlements	0.014671405128213216
Lkk	2000	Human settlements	0.0023278324295393444
J√É¬§	2000	Human settlements	0.0025329679344681093
Le	2000	Human settlements	5.897970633171687e-4
Vb	2000	Human settlements	0.008111507379096005
Ha	2000	Human settlements	0.04074659583005699
To	2000	Human settlements	0.002658926396340416
Ks	2000	Human settlements	0.0018460018271546795
Li	2000	Human settlements	7.189396625487493e-4
Up	2000	Human settlements	0.04956353667539922
Oa	2000	Human settlements	0.023490373908606452
N√É¬§	2000	Human settlements	0.024187506556924775
Pi	2000	Human settlements	6.955175789374918e-4
Tb	2000	Human settlements	0.010318271860497273
Ta	2000	Human settlements	0.026618509160217435
Om	2000	Human settlements	0.015111651390622743
Ka	2000	Human settlements	0.03653785941924118
Obu	2000	Human settlements	0.007256788973228464
Bo	2000	Human settlements	0.03898952127731386
N	2000	Human settlements	0.09157059776098535
√É‚Äìg	2000	Human settlements	0.020857138129935622
Ly	2000	Human settlements	0.0015875119679445173
√É‚Äìl	2000	Human settlements	0.01646541649536899
GS	2000	Human settlements	0
Me	2000	Human settlements	0.012663209748805927
Dr	2000	Human settlements	0.009077819719883334
Vr	2000	Human settlements	0.01208586599202338
G√É¬§	2000	Human settlements	0.024330499535382234
Ab	2000	Human settlements	0.039408683828463756
Sa	2010	Human settlements	0.012136947523440697
Bl	2010	Human settlements	0.03957219070266114
Ok	2010	Human settlements	0.0031745610665080766
Sm	2010	Human settlements	0.018882060020054117
Sb	2010	Human settlements	0.009823374185733239
Nb	2010	Human settlements	0.007850540553408319
Hr	2010	Human settlements	0.0024502671041235716
Go	2010	Human settlements	0.015502270366450554
√É‚Ä¶s	2010	Human settlements	8.175291787321436e-4
Vs	2010	Human settlements	0.023561571429926816
Obo	2010	Human settlements	0.014148139722708921
St	2010	Human settlements	0.02788982120485079
Ds	2010	Human settlements	0.008123019804141592
√É‚Ä¶n	2010	Human settlements	0.006533033093846717
Lu	2010	Human settlements	0.0018402629588945814
S√É¬∂	2010	Human settlements	0.05304590156206901
Hs	2010	Human settlements	0.0093354957117884
Al	2010	Human settlements	0.01770858377882122
Sk	2010	Human settlements	0.0550516442005283
Lks	2010	Human settlements	5.76160477952983e-4
Vg	2010	Human settlements	0.02999962070576164
Kb	2010	Human settlements	0.0067196454990197775
Kl	2010	Human settlements	0.014671405128213216
Lkk	2010	Human settlements	0.0017072039051327656
J√É¬§	2010	Human settlements	0.0025329679344681093
Le	2010	Human settlements	4.710120643865698e-4
Vb	2010	Human settlements	0.008840848327952103
Ha	2010	Human settlements	0.04054583234365119
To	2010	Human settlements	0.002658926396340416
Ks	2010	Human settlements	0.0015663045806160916
Li	2010	Human settlements	7.189396625487493e-4
Up	2010	Human settlements	0.048924422016239345
Oa	2010	Human settlements	0.02390673104369653
N√É¬§	2010	Human settlements	0.024187506556924775
Pi	2010	Human settlements	6.955175789374918e-4
Tb	2010	Human settlements	0.010371428126250542
Ta	2010	Human settlements	0.02701250674525746
Om	2010	Human settlements	0.01553627243381336
Ka	2010	Human settlements	0.037713448322908974
Obu	2010	Human settlements	0.007135171765894589
Bo	2010	Human settlements	0.03861263347513304
N	2010	Human settlements	0.09325690972258797
√É‚Äìg	2010	Human settlements	0.02145932624649522
Ly	2010	Human settlements	0.0015875119679445173
√É‚Äìl	2010	Human settlements	0.023100951145140897
GS	2010	Human settlements	0
Me	2010	Human settlements	0.012759348071229451
Dr	2010	Human settlements	0.009301698818488073
Vr	2010	Human settlements	0.012397891057227078
G√É¬§	2010	Human settlements	0.024330499535382234
Ab	2010	Human settlements	0.040002615616087284
Sa	2019	Forest	0.6088662605976399
Bl	2019	Forest	0.7033837076134007
Ok	2019	Forest	0.7990319471978772
Sm	2019	Forest	0.7337996552865913
Sb	2019	Forest	0.6691395409093766
Nb	2019	Forest	0.7446997196773568
Hr	2019	Forest	0.6215114073337428
Go	2019	Forest	0.41762215244150663
As	2019	Forest	0.6985176462564521
Vs	2019	Forest	0.5642490263915461
Obo	2019	Forest	0.6464705449156329
St	2019	Forest	0.5738865196569034
Ds	2019	Forest	0.5186643933043813
An	2019	Forest	0.8353787600936611
Lu	2019	Forest	0.5153152298695619
So	2019	Forest	0.45059688343690957
Hs	2019	Forest	0.7827070824295204
Al	2019	Forest	0.38179098962244906
Sk	2019	Forest	0.345606680419687
Lks	2019	Forest	0.7561309997990986
Vg	2019	Forest	0.4931142299406459
Kb	2019	Forest	0.7152192137350503
Kl	2019	Forest	0.5133541624193322
Lkk	2019	Forest	0.8151204350787195
Ja	2019	Forest	0.6766408354582595
Le	2019	Forest	0.24216932941897465
Vb	2019	Forest	0.8124573851225717
Ha	2019	Forest	0.5630100024582124
To	2019	Forest	0.36769522579591096
Ks	2019	Forest	0.8185945573704029
Li	2019	Forest	0.5255114422054481
Up	2019	Forest	0.47509705095699606
Oa	2019	Forest	0.5641283610702833
Na	2019	Forest	0.5048509347061185
Pi	2019	Forest	0.5423622267591133
Tb	2019	Forest	0.7198864095375582
Ta	2019	Forest	0.5694883437306756
Om	2019	Forest	0.6430065490870579
Ka	2019	Forest	0.6158967311662161
Obu	2019	Forest	0.7786481196062219
Bo	2019	Forest	0.5815126161465939
N	2019	Forest	0.3852139575036891
Og	2019	Forest	0.5223557794145015
Ly	2019	Forest	0.6354987294770907
Ol	2019	Forest	0.12396897368781688
GS	2019	Forest	0.8392774086074953
Me	2019	Forest	0.790152352840054
Dr	2019	Forest	0.7674455426805037
Vr	2019	Forest	0.6395800473683356
Ga	2019	Forest	0.7037037768718556
Ab	2019	Forest	0.45398347129024824
Sa	1900	Forest	0.6063540034734411
Bl	1900	Forest	0.6286738040851285
Ok	1900	Forest	0.617891696445059
Sm	1900	Forest	0.7190929327975583
Sb	1900	Forest	0.6549456618126835
Nb	1900	Forest	0.5949885654489212
Hr	1900	Forest	0.3651913617817275
Go	1900	Forest	0.34480518257269727
√É‚Ä¶s	1900	Forest	0.49864109760802305
Vs	1900	Forest	0.4679271845682813
Obo	1900	Forest	0.5158844130795451
St	1900	Forest	0.5366972763918413
Ds	1900	Forest	0.4996339786917717
√É‚Ä¶n	1900	Forest	0.6699109227359537
Lu	1900	Forest	0.4329367529358069
S√É¬∂	1900	Forest	0.3852342251982748
Hs	1900	Forest	0.6517870979054697
Al	1900	Forest	0.4012658584045175
Sk	1900	Forest	0.3146237662202486
Lks	1900	Forest	0.5686274225248776
Vg	1900	Forest	0.48826270637463215
Kb	1900	Forest	0.6610465476846609
Kl	1900	Forest	0.5358319273647313
Lkk	1900	Forest	0.5731295083321355
J√É¬§	1900	Forest	0.45205883329171404
Le	1900	Forest	0.1343772356873176
Vb	1900	Forest	0.6733489439988701
Ha	1900	Forest	0.5472333210038853
To	1900	Forest	0.2838189260781238
Ks	1900	Forest	0.5903493792630087
Li	1900	Forest	0.3691222103491881
Up	1900	Forest	0.4505023455401531
Oa	1900	Forest	0.5579763950048682
N√É¬§	1900	Forest	0.429744451688475
Pi	1900	Forest	0.39277975663153747
Tb	1900	Forest	0.706425085606479
Ta	1900	Forest	0.5827450777274557
Om	1900	Forest	0.6160591870928958
Ka	1900	Forest	0.505866730276312
Obu	1900	Forest	0.5346732600966894
Bo	1900	Forest	0.5782533033261338
N	1900	Forest	0.34035499542341263
√É‚Äìg	1900	Forest	0.4943052318017161
Ly	1900	Forest	0.46509933173252194
√É‚Äìl	1900	Forest	0.09994812198613162
GS	1900	Forest	0.8119167517839865
Me	1900	Forest	0.620210498230944
Dr	1900	Forest	0.607498101452099
Vr	1900	Forest	0.5795308948988418
G√É¬§	1900	Forest	0.6389978033828041
Ab	1900	Forest	0.4143698350701817
Sa	1910	Forest	0.6104413775340253
Bl	1910	Forest	0.63234492211004
Ok	1910	Forest	0.6493253889999157
Sm	1910	Forest	0.7200299506984639
Sb	1910	Forest	0.6579474223040339
Nb	1910	Forest	0.5981606746105078
Hr	1910	Forest	0.36854464645427454
Go	1910	Forest	0.3470987470276445
√É‚Ä¶s	1910	Forest	0.4991377720606146
Vs	1910	Forest	0.47219281763259735
Obo	1910	Forest	0.545058741329401
St	1910	Forest	0.5566066134111682
Ds	1910	Forest	0.500625287192359
√É‚Ä¶n	1910	Forest	0.6717195201646059
Lu	1910	Forest	0.43389892882364045
S√É¬∂	1910	Forest	0.3878933892660056
Hs	1910	Forest	0.6539471832941518
Al	1910	Forest	0.41309533905137824
Sk	1910	Forest	0.31612869360392937
Lks	1910	Forest	0.5903191040812221
Vg	1910	Forest	0.4888295881641571
Kb	1910	Forest	0.6819549198605215
Kl	1910	Forest	0.5347033577394841
Lkk	1910	Forest	0.6015960337187574
J√É¬§	1910	Forest	0.45351267500720827
Le	1910	Forest	0.14517265316972297
Vb	1910	Forest	0.6785136238194085
Ha	1910	Forest	0.548638665408726
To	1910	Forest	0.28590362889714704
Ks	1910	Forest	0.6135829059948834
Li	1910	Forest	0.400903766279192
Up	1910	Forest	0.45281008729645295
Oa	1910	Forest	0.5722466585374545
N√É¬§	1910	Forest	0.4338002455990838
Pi	1910	Forest	0.3935976794311216
Tb	1910	Forest	0.7150323088816537
Ta	1910	Forest	0.5857784030416353
Om	1910	Forest	0.628942229103159
Ka	1910	Forest	0.5255435431578466
Obu	1910	Forest	0.5665536865905647
Bo	1910	Forest	0.5796440813216185
N	1910	Forest	0.34881623365166753
√É‚Äìg	1910	Forest	0.496631578243376
Ly	1910	Forest	0.4661384120138048
√É‚Äìl	1910	Forest	0.10401329104422388
GS	1910	Forest	0.8119167517839865
Me	1910	Forest	0.6229916934549052
Dr	1910	Forest	0.6092408707872399
Vr	1910	Forest	0.5804223950851382
G√É¬§	1910	Forest	0.6434837376678498
Ab	1910	Forest	0.42949106854061175
Sa	1920	Forest	0.6121013886657406
Bl	1920	Forest	0.6361470270089511
Ok	1920	Forest	0.7332180468432913
Sm	1920	Forest	0.7209590861044767
Sb	1920	Forest	0.6615732523169674
Nb	1920	Forest	0.6019400246724702
Hr	1920	Forest	0.37077410640110586
Go	1920	Forest	0.3508053311024945
√É‚Ä¶s	1920	Forest	0.5011655131896056
Vs	1920	Forest	0.474886481356581
Obo	1920	Forest	0.5752739493499707
St	1920	Forest	0.5666728231746525
Ds	1920	Forest	0.5004270254922416
√É‚Ä¶n	1920	Forest	0.6740027502588706
Lu	1920	Forest	0.4344822275937191
S√É¬∂	1920	Forest	0.3918510730705466
Hs	1920	Forest	0.657356912315683
Al	1920	Forest	0.41583898468021335
Sk	1920	Forest	0.3173485496252209
Lks	1920	Forest	0.6006709499249708
Vg	1920	Forest	0.4893661367804098
Kb	1920	Forest	0.7043344758332536
Kl	1920	Forest	0.5347033577394841
Lkk	1920	Forest	0.6157733630272035
J√É¬§	1920	Forest	0.4556210958814536
Le	1920	Forest	0.14960841446017176
Vb	1920	Forest	0.6832808234429749
Ha	1920	Forest	0.5518828588341621
To	1920	Forest	0.28705075359540266
Ks	1920	Forest	0.638767905371855
Li	1920	Forest	0.4087795283534946
Up	1920	Forest	0.45444958106343186
Oa	1920	Forest	0.578966343821448
N√É¬§	1920	Forest	0.4372374961563051
Pi	1920	Forest	0.3947559666371312
Tb	1920	Forest	0.7236421395669396
Ta	1920	Forest	0.5866514766434471
Om	1920	Forest	0.6463341834461054
Ka	1920	Forest	0.5378044523133756
Obu	1920	Forest	0.5852790688660335
Bo	1920	Forest	0.5813384900341227
N	1920	Forest	0.35472943957715253
√É‚Äìg	1920	Forest	0.49775406542821227
Ly	1920	Forest	0.4668486147363063
√É‚Äìl	1920	Forest	0.10511971437159108
GS	1920	Forest	0.8119167517839865
Me	1920	Forest	0.6252196469610929
Dr	1920	Forest	0.6113592292451768
Vr	1920	Forest	0.5818042203738973
G√É¬§	1920	Forest	0.6470170413068284
Ab	1920	Forest	0.44002571133803353
Sa	1930	Forest	0.6134564495489058
Bl	1930	Forest	0.6414071379225785
Ok	1930	Forest	0.79340288708211
Sm	1930	Forest	0.7227951643517035
Sb	1930	Forest	0.665078210634605
Nb	1930	Forest	0.6045494090114589
Hr	1930	Forest	0.3744578500635023
Go	1930	Forest	0.3524683800475384
√É‚Ä¶s	1930	Forest	0.5029474675150823
Vs	1930	Forest	0.4774677202107224
Obo	1930	Forest	0.6213887583282922
St	1930	Forest	0.5703521206047082
Ds	1930	Forest	0.5028061658936512
√É‚Ä¶n	1930	Forest	0.6766150082958181
Lu	1930	Forest	0.4352768296036898
S√É¬∂	1930	Forest	0.39538568949637914
Hs	1930	Forest	0.6591342961046041
Al	1930	Forest	0.42116465556498384
Sk	1930	Forest	0.3175610832298433
Lks	1930	Forest	0.6160780321642322
Vg	1930	Forest	0.4898527007288354
Kb	1930	Forest	0.7159922152085368
Kl	1930	Forest	0.533574788114237
Lkk	1930	Forest	0.6246234538252693
J√É¬§	1930	Forest	0.4570110463842148
Le	1930	Forest	0.15174654444092253
Vb	1930	Forest	0.6884960198296106
Ha	1930	Forest	0.551496102696306
To	1930	Forest	0.2884524796531229
Ks	1930	Forest	0.7158163119201538
Li	1930	Forest	0.4213817393478354
Up	1930	Forest	0.4544683833425121
Oa	1930	Forest	0.581956036281504
N√É¬§	1930	Forest	0.43899154989872397
Pi	1930	Forest	0.39581489065690967
Tb	1930	Forest	0.7296780625006903
Ta	1930	Forest	0.5871187705343248
Om	1930	Forest	0.6578367581559783
Ka	1930	Forest	0.5409300097433645
Obu	1930	Forest	0.6180664160651398
Bo	1930	Forest	0.5816495019328901
N	1930	Forest	0.3558400894318574
√É‚Äìg	1930	Forest	0.4994709414776085
Ly	1930	Forest	0.4675170408280724
√É‚Äìl	1930	Forest	0.10511971437159108
GS	1930	Forest	0.8119167517839865
Me	1930	Forest	0.6289560019232378
Dr	1930	Forest	0.6141412726962004
Vr	1930	Forest	0.5831860456626566
G√É¬§	1930	Forest	0.6489584786639666
Ab	1930	Forest	0.44378411639878423
Sa	1940	Forest	0.6152163719082151
Bl	1940	Forest	0.6433425600446634
Ok	1940	Forest	0.8222228633053953
Sm	1940	Forest	0.7233552537889774
Sb	1940	Forest	0.669618339512739
Nb	1940	Forest	0.6076365496317259
Hr	1940	Forest	0.3785980957583628
Go	1940	Forest	0.3569216208613447
√É‚Ä¶s	1940	Forest	0.5049384929952652
Vs	1940	Forest	0.48022972263572167
Obo	1940	Forest	0.6576661881585657
St	1940	Forest	0.5776900715686659
Ds	1940	Forest	0.503759597839077
√É‚Ä¶n	1940	Forest	0.6791951153820271
Lu	1940	Forest	0.43623816100012724
S√É¬∂	1940	Forest	0.39831349735656163
Hs	1940	Forest	0.6621165701551778
Al	1940	Forest	0.4233328903022654
Sk	1940	Forest	0.3186134867813261
Lks	1940	Forest	0.6595264111072032
Vg	1940	Forest	0.49048769195592945
Kb	1940	Forest	0.7233404098801732
Kl	1940	Forest	0.533574788114237
Lkk	1940	Forest	0.6325372962178618
J√É¬§	1940	Forest	0.4598822232704145
Le	1940	Forest	0.15542887940777111
Vb	1940	Forest	0.6922620768849623
Ha	1940	Forest	0.5520983931555233
To	1940	Forest	0.2904825656677521
Ks	1940	Forest	0.8144433154955433
Li	1940	Forest	0.432190479779265
Up	1940	Forest	0.45636311887666636
Oa	1940	Forest	0.585194146501912
N√É¬§	1940	Forest	0.4411605638447405
Pi	1940	Forest	0.3970888111643136
Tb	1940	Forest	0.7351787903608915
Ta	1940	Forest	0.5877676975771305
Om	1940	Forest	0.6694590892894299
Ka	1940	Forest	0.5432393041757435
Obu	1940	Forest	0.6497547265968159
Bo	1940	Forest	0.5829958776352684
N	1940	Forest	0.3590048134705004
√É‚Äìg	1940	Forest	0.5009868892632844
Ly	1940	Forest	0.4693134359496938
√É‚Äìl	1940	Forest	0.10511971437159108
GS	1940	Forest	0.8119167517839865
Me	1940	Forest	0.6304584284395355
Dr	1940	Forest	0.6164795972103725
Vr	1940	Forest	0.58409268403417
G√É¬§	1940	Forest	0.6505091709876257
Ab	1940	Forest	0.448978510881213
Sa	1950	Forest	0.6173432138166454
Bl	1950	Forest	0.644757053216949
Ok	1950	Forest	0.8390062408110005
Sm	1950	Forest	0.7210739941723149
Sb	1950	Forest	0.6725955510893088
Nb	1950	Forest	0.5940787411541459
Hr	1950	Forest	0.3663336745205241
Go	1950	Forest	0.3543776459802802
√É‚Ä¶s	1950	Forest	0.49638278246243084
Vs	1950	Forest	0.4782218603704813
Obo	1950	Forest	0.6851502377761729
St	1950	Forest	0.5827390856524979
Ds	1950	Forest	0.5048063764295443
√É‚Ä¶n	1950	Forest	0.6739286851859503
Lu	1950	Forest	0.4252657816329957
S√É¬∂	1950	Forest	0.39581459789143364
Hs	1950	Forest	0.6572472881285114
Al	1950	Forest	0.4276900266410141
Sk	1950	Forest	0.318315703140066
Lks	1950	Forest	0.6989623744010619
Vg	1950	Forest	0.4900331984726739
Kb	1950	Forest	0.7294942752373431
Kl	1950	Forest	0.5324502938529939
Lkk	1950	Forest	0.6421704365799025
J√É¬§	1950	Forest	0.4538043335963386
Le	1950	Forest	0.15757863550513712
Vb	1950	Forest	0.6810636473257871
Ha	1950	Forest	0.5527524466277673
To	1950	Forest	0.2769657197300547
Ks	1950	Forest	0.8867921833810085
Li	1950	Forest	0.4449763952307488
Up	1950	Forest	0.4540360906647393
Oa	1950	Forest	0.5866703755335203
N√É¬§	1950	Forest	0.43913051235903044
Pi	1950	Forest	0.3902895853885945
Tb	1950	Forest	0.738323537337674
Ta	1950	Forest	0.5882462956160422
Om	1950	Forest	0.6737904602048957
Ka	1950	Forest	0.5455139193705335
Obu	1950	Forest	0.6922731708610284
Bo	1950	Forest	0.5852786035930803
N	1950	Forest	0.3577028295835356
√É‚Äìg	1950	Forest	0.50080353910376
Ly	1950	Forest	0.46336165074618224
√É‚Äìl	1950	Forest	0.10607793893196776
GS	1950	Forest	0.8119167517839865
Me	1950	Forest	0.626475997980937
Dr	1950	Forest	0.6092470533626234
Vr	1950	Forest	0.5815173431506482
G√É¬§	1950	Forest	0.6496871096896809
Ab	1950	Forest	0.4520712141851366
Sa	1960	Forest	0.6173570797697742
Bl	1960	Forest	0.6483507860627461
Ok	1960	Forest	0.8389650127452016
Sm	1960	Forest	0.7199617427537486
Sb	1960	Forest	0.6723215309961224
Nb	1960	Forest	0.5933003203014436
Hr	1960	Forest	0.3663336745205241
Go	1960	Forest	0.3470695944483294
√É‚Ä¶s	1960	Forest	0.49638278246243084
Vs	1960	Forest	0.4788682662217032
Obo	1960	Forest	0.685349041746
St	1960	Forest	0.5839772472386662
Ds	1960	Forest	0.5016341892276647
√É‚Ä¶n	1960	Forest	0.6735647685706374
Lu	1960	Forest	0.4251833817990154
S√É¬∂	1960	Forest	0.3969283614439356
Hs	1960	Forest	0.6567934638164676
Al	1960	Forest	0.4270747275080046
Sk	1960	Forest	0.3108950512811646
Lks	1960	Forest	0.6990103877742248
Vg	1960	Forest	0.4852785959944065
Kb	1960	Forest	0.7294023911004007
Kl	1960	Forest	0.5324502938529939
Lkk	1960	Forest	0.6421704365799025
J√É¬§	1960	Forest	0.4535944190915669
Le	1960	Forest	0.15757863550513712
Vb	1960	Forest	0.6805079539977059
Ha	1960	Forest	0.5485149335180015
To	1960	Forest	0.2769657197300547
Ks	1960	Forest	0.8867921833810085
Li	1960	Forest	0.4449763952307488
Up	1960	Forest	0.4488631274349802
Oa	1960	Forest	0.5877806705209926
N√É¬§	1960	Forest	0.4374585364464851
Pi	1960	Forest	0.3902895853885945
Tb	1960	Forest	0.7380046513304933
Ta	1960	Forest	0.58774360663103
Om	1960	Forest	0.6739448303944714
Ka	1960	Forest	0.5510401076304136
Obu	1960	Forest	0.6923542489992509
Bo	1960	Forest	0.5719942014534923
N	1960	Forest	0.35957888584370307
√É‚Äìg	1960	Forest	0.4994271091230523
Ly	1960	Forest	0.46331987411544684
√É‚Äìl	1960	Forest	0.10744727273367576
GS	1960	Forest	0.8119167517839865
Me	1960	Forest	0.6260666551072133
Dr	1960	Forest	0.6086073987951813
Vr	1960	Forest	0.5800017928339445
G√É¬§	1960	Forest	0.6470765000160597
Ab	1960	Forest	0.452189127041421
Sa	1970	Forest	0.6190802551249153
Bl	1970	Forest	0.6844349344264707
Ok	1970	Forest	0.8448826753453856
Sm	1970	Forest	0.7241413929310039
Sb	1970	Forest	0.6747295596468822
Nb	1970	Forest	0.606542054516669
Hr	1970	Forest	0.566256913585903
Go	1970	Forest	0.38222612901642605
√É‚Ä¶s	1970	Forest	0.5932778722787512
Vs	1970	Forest	0.5259118461244429
Obo	1970	Forest	0.6996962238936557
St	1970	Forest	0.5898046639750998
Ds	1970	Forest	0.513234831225211
√É‚Ä¶n	1970	Forest	0.6996135197652299
Lu	1970	Forest	0.4387294238005964
S√É¬∂	1970	Forest	0.42423503585187805
Hs	1970	Forest	0.6819201331701562
Al	1970	Forest	0.4186115334367429
Sk	1970	Forest	0.3235033818539922
Lks	1970	Forest	0.7414484949967297
Vg	1970	Forest	0.4859521011937323
Kb	1970	Forest	0.7334860061396212
Kl	1970	Forest	0.5320143303356631
Lkk	1970	Forest	0.6648978967212985
J√É¬§	1970	Forest	0.5467313317843252
Le	1970	Forest	0.16015036686407325
Vb	1970	Forest	0.7116407144103949
Ha	1970	Forest	0.5531801617751619
To	1970	Forest	0.3003846390912578
Ks	1970	Forest	0.8947019418296472
Li	1970	Forest	0.46192698543771493
Up	1970	Forest	0.45677612324810546
Oa	1970	Forest	0.5840377522611959
N√É¬§	1970	Forest	0.48361298400864344
Pi	1970	Forest	0.48893092087487894
Tb	1970	Forest	0.7395142223607526
Ta	1970	Forest	0.5882185911177703
Om	1970	Forest	0.6744656502891859
Ka	1970	Forest	0.5762701266034455
Obu	1970	Forest	0.7265933427754456
Bo	1970	Forest	0.5770119364076448
N	1970	Forest	0.3669082919828064
√É‚Äìg	1970	Forest	0.5044106905183069
Ly	1970	Forest	0.5411615669988175
√É‚Äìl	1970	Forest	0.11924207853348964
GS	1970	Forest	0.8119167517839865
Me	1970	Forest	0.6494685591390884
Dr	1970	Forest	0.6815944382374671
Vr	1970	Forest	0.5936959476884278
G√É¬§	1970	Forest	0.6754645365718085
Ab	1970	Forest	0.4539016559792232
Sa	1980	Forest	0.6251914307778886
Bl	1980	Forest	0.6790945692867375
Ok	1980	Forest	0.8545423968166356
Sm	1980	Forest	0.6946858336787459
Sb	1980	Forest	0.6839780279410982
Nb	1980	Forest	0.704565718120514
Hr	1980	Forest	0.604916941493463
Go	1980	Forest	0.40622676121898116
√É‚Ä¶s	1980	Forest	0.6668498510695733
Vs	1980	Forest	0.5454664177826213
Obo	1980	Forest	0.7078700378605508
St	1980	Forest	0.5986354151239731
Ds	1980	Forest	0.4999478766763888
√É‚Ä¶n	1980	Forest	0.8127386232687763
Lu	1980	Forest	0.4828830567529299
S√É¬∂	1980	Forest	0.4377262262639414
Hs	1980	Forest	0.7639881828977463
Al	1980	Forest	0.4230524267088013
Sk	1980	Forest	0.3230232764394658
Lks	1980	Forest	0.8003452274054416
Vg	1980	Forest	0.46375845529463006
Kb	1980	Forest	0.7403079589662039
Kl	1980	Forest	0.5331428999609102
Lkk	1980	Forest	0.8044004144432556
J√É¬§	1980	Forest	0.6536302550017551
Le	1980	Forest	0.1919688813074327
Vb	1980	Forest	0.787540335909774
Ha	1980	Forest	0.5399761890808682
To	1980	Forest	0.33618819513558024
Ks	1980	Forest	0.8764504980977585
Li	1980	Forest	0.4961191115525634
Up	1980	Forest	0.4646724295869178
Oa	1980	Forest	0.5874640613416975
N√É¬§	1980	Forest	0.4885472660844006
Pi	1980	Forest	0.5208591925047842
Tb	1980	Forest	0.7465479291233513
Ta	1980	Forest	0.5909676603607745
Om	1980	Forest	0.6781268451773981
Ka	1980	Forest	0.6107681517496044
Obu	1980	Forest	0.7716154645498169
Bo	1980	Forest	0.5607950996842447
N	1980	Forest	0.3822950691392905
√É‚Äìg	1980	Forest	0.5010732070002898
Ly	1980	Forest	0.608333187939824
√É‚Äìl	1980	Forest	0.1232301747756084
GS	1980	Forest	0.8392774086074953
Me	1980	Forest	0.7635575520784147
Dr	1980	Forest	0.7437988161381445
Vr	1980	Forest	0.6193977973155391
G√É¬§	1980	Forest	0.6877480612779845
Ab	1980	Forest	0.4632522505456771
Sa	1990	Forest	0.6179725776486107
Bl	1990	Forest	0.6830150051185161
Ok	1990	Forest	0.7910697537829462
Sm	1990	Forest	0.6958497087310836
Sb	1990	Forest	0.6705309167207768
Nb	1990	Forest	0.7235034232059543
Hr	1990	Forest	0.6040474918758708
Go	1990	Forest	0.41030137065450895
√É‚Ä¶s	1990	Forest	0.6661162819901537
Vs	1990	Forest	0.5617579000413905
Obo	1990	Forest	0.6288134934699374
St	1990	Forest	0.5772229984599174
Ds	1990	Forest	0.5014996394706358
√É‚Ä¶n	1990	Forest	0.8260660488491737
Lu	1990	Forest	0.4832636476608442
S√É¬∂	1990	Forest	0.44373391091572845
Hs	1990	Forest	0.7794892529188344
Al	1990	Forest	0.38664643271669674
Sk	1990	Forest	0.32528452753436093
Lks	1990	Forest	0.748784953705198
Vg	1990	Forest	0.4647491052548061
Kb	1990	Forest	0.712997367357658
Kl	1990	Forest	0.5178684409203208
Lkk	1990	Forest	0.7820771235565546
J√É¬§	1990	Forest	0.6547285715742478
Le	1990	Forest	0.2053032199962751
Vb	1990	Forest	0.7988958898246938
Ha	1990	Forest	0.5329429592232214
To	1990	Forest	0.33439978602745446
Ks	1990	Forest	0.8186531553780808
Li	1990	Forest	0.4870146555900732
Up	1990	Forest	0.4678060853099282
Oa	1990	Forest	0.5657428546139034
N√É¬§	1990	Forest	0.4948330342935059
Pi	1990	Forest	0.5209862382140661
Tb	1990	Forest	0.7234794311188526
Ta	1990	Forest	0.5750163652725578
Om	1990	Forest	0.6382901208552295
Ka	1990	Forest	0.6195835709988219
Obu	1990	Forest	0.7426949131408705
Bo	1990	Forest	0.5594461801940817
N	1990	Forest	0.3848764797160619
√É‚Äìg	1990	Forest	0.5048108670541763
Ly	1990	Forest	0.6070894537061452
√É‚Äìl	1990	Forest	0.12618537042444236
GS	1990	Forest	0.8392774086074953
Me	1990	Forest	0.7862370193396863
Dr	1990	Forest	0.7534130294013084
Vr	1990	Forest	0.6270392274100157
G√É¬§	1990	Forest	0.6969320957286446
Ab	1990	Forest	0.4574026843657093
Sa	2000	Forest	0.6304726782337644
Bl	2000	Forest	0.6934695006699257
Ok	2000	Forest	0.8000227233627002
Sm	2000	Forest	0.6954857061765976
Sb	2000	Forest	0.6845113242157037
Nb	2000	Forest	0.7313827406629883
Hr	2000	Forest	0.6037313283785645
Go	2000	Forest	0.41282886294205556
√É‚Ä¶s	2000	Forest	0.6658090484857612
Vs	2000	Forest	0.5705849308748144
Obo	2000	Forest	0.6568083894027914
St	2000	Forest	0.5873702780470079
Ds	2000	Forest	0.5013202672455292
√É‚Ä¶n	2000	Forest	0.8311970934850572
Lu	2000	Forest	0.48327483733761517
S√É¬∂	2000	Forest	0.446943070467153
Hs	2000	Forest	0.7872574181153538
Al	2000	Forest	0.40061381969856574
Sk	2000	Forest	0.33513579234740104
Lks	2000	Forest	0.7550747055895182
Vg	2000	Forest	0.46520873345855024
Kb	2000	Forest	0.7260557385808822
Kl	2000	Forest	0.5129343354794407
Lkk	2000	Forest	0.8137732715074404
J√É¬§	2000	Forest	0.6543618718305266
Le	2000	Forest	0.23991241443929326
Vb	2000	Forest	0.8026437446397815
Ha	2000	Forest	0.5322150597926544
To	2000	Forest	0.33430311526485307
Ks	2000	Forest	0.8170628482896909
Li	2000	Forest	0.5244973945719611
Up	2000	Forest	0.46857274702328877
Oa	2000	Forest	0.5773558290761657
N√É¬§	2000	Forest	0.5002318463499096
Pi	2000	Forest	0.5209380379700272
Tb	2000	Forest	0.7339235697926321
Ta	2000	Forest	0.5837533734521564
Om	2000	Forest	0.6569427450810665
Ka	2000	Forest	0.6287858103035625
Obu	2000	Forest	0.7833862592638778
Bo	2000	Forest	0.5599537759960987
N	2000	Forest	0.39825909833858
√É‚Äìg	2000	Forest	0.5047863224229882
Ly	2000	Forest	0.6065463575065851
√É‚Äìl	2000	Forest	0.12692416933665085
GS	2000	Forest	0.8392774086074953
Me	2000	Forest	0.7954253144861945
Dr	2000	Forest	0.7567613142241666
Vr	2000	Forest	0.6299143942065393
G√É¬§	2000	Forest	0.7049492541557728
Ab	2000	Forest	0.4667744740686208
Sa	2010	Forest	0.6088662605976399
Bl	2010	Forest	0.7033837076134007
Ok	2010	Forest	0.7990319471978772
Sm	2010	Forest	0.7337996552865913
Sb	2010	Forest	0.6691395409093766
Nb	2010	Forest	0.7446997196773568
Hr	2010	Forest	0.6215114073337428
Go	2010	Forest	0.41762215244150663
√É‚Ä¶s	2010	Forest	0.6985176462564521
Vs	2010	Forest	0.5642490263915461
Obo	2010	Forest	0.6464705449156329
St	2010	Forest	0.5738865196569034
Ds	2010	Forest	0.5186643933043813
√É‚Ä¶n	2010	Forest	0.8353787600936611
Lu	2010	Forest	0.5153152298695619
S√É¬∂	2010	Forest	0.45059688343690957
Hs	2010	Forest	0.7827070824295204
Al	2010	Forest	0.38179098962244906
Sk	2010	Forest	0.345606680419687
Lks	2010	Forest	0.7561309997990986
Vg	2010	Forest	0.4931142299406459
Kb	2010	Forest	0.7152192137350503
Kl	2010	Forest	0.5133541624193322
Lkk	2010	Forest	0.8151204350787195
J√É¬§	2010	Forest	0.6766408354582595
Le	2010	Forest	0.24216932941897465
Vb	2010	Forest	0.8124573851225717
Ha	2010	Forest	0.5630100024582124
To	2010	Forest	0.36769522579591096
Ks	2010	Forest	0.8185945573704029
Li	2010	Forest	0.5255114422054481
Up	2010	Forest	0.47509705095699606
Oa	2010	Forest	0.5641283610702833
N√É¬§	2010	Forest	0.5048509347061185
Pi	2010	Forest	0.5423622267591133
Tb	2010	Forest	0.7198864095375582
Ta	2010	Forest	0.5694883437306756
Om	2010	Forest	0.6430065490870579
Ka	2010	Forest	0.6158967311662161
Obu	2010	Forest	0.7786481196062219
Bo	2010	Forest	0.5815126161465939
N	2010	Forest	0.3852139575036891
√É‚Äìg	2010	Forest	0.5223557794145015
Ly	2010	Forest	0.6354987294770907
√É‚Äìl	2010	Forest	0.12396897368781688
GS	2010	Forest	0.8392774086074953
Me	2010	Forest	0.790152352840054
Dr	2010	Forest	0.7674455426805037
Vr	2010	Forest	0.6395800473683356
G√É¬§	2010	Forest	0.7037037768718556
Ab	2010	Forest	0.45398347129024824
Sa	2019	Grassland	0.09857151181873341
Bl	2019	Grassland	0.08121552217741766
Ok	2019	Grassland	0.0835036020645081
Sm	2019	Grassland	0.1369746417554442
Sb	2019	Grassland	0.11932002375233094
Nb	2019	Grassland	0.18379332245707292
Hr	2019	Grassland	0.32686765357548436
Go	2019	Grassland	0.19611914609164072
As	2019	Grassland	0.22428427950400676
Vs	2019	Grassland	0.1631898969854588
Obo	2019	Grassland	0.26894709963147223
St	2019	Grassland	0.126666252230886
Ds	2019	Grassland	0.12374708814026646
An	2019	Grassland	0.09055208014533621
Lu	2019	Grassland	0.2894488422818025
So	2019	Grassland	0.14135812451827165
Hs	2019	Grassland	0.11873022475485812
Al	2019	Grassland	0.21322177316667398
Sk	2019	Grassland	0.0851210446596204
Lks	2019	Grassland	0.19811260939859507
Vg	2019	Grassland	0.12053455573504594
Kb	2019	Grassland	0.0967908323469504
Kl	2019	Grassland	0.15011271929242803
Lkk	2019	Grassland	0.15549862338509776
Ja	2019	Grassland	0.21169121744001176
Le	2019	Grassland	0.6502008616578415
Vb	2019	Grassland	0.11387084832840738
Ha	2019	Grassland	0.10000920219199746
To	2019	Grassland	0.4799118514395708
Ks	2019	Grassland	0.09573814797624484
Li	2019	Grassland	0.36555422049250696
Up	2019	Grassland	0.16191850856253603
Oa	2019	Grassland	0.1559442383530414
Na	2019	Grassland	0.12475132898378256
Pi	2019	Grassland	0.22964421212925665
Tb	2019	Grassland	0.10940284365863866
Ta	2019	Grassland	0.12946170076398855
Om	2019	Grassland	0.1905453920578438
Ka	2019	Grassland	0.044836707915234086
Obu	2019	Grassland	0.1519327491079591
Bo	2019	Grassland	0.11994948201804635
N	2019	Grassland	0.07721318834819862
Og	2019	Grassland	0.12818631190345614
Ly	2019	Grassland	0.2622354115630903
Ol	2019	Grassland	0.3638441611895866
GS	2019	Grassland	0.06490308152844343
Me	2019	Grassland	0.11451430812571232
Dr	2019	Grassland	0.13955974704967922
Vr	2019	Grassland	0.10835016684602627
Ga	2019	Grassland	0.12772161633637877
Ab	2019	Grassland	0.08652780676113273
Sa	1900	Grassland	0.05740572336316799
Bl	1900	Grassland	0.007956995320389702
Ok	1900	Grassland	0.26789112699814843
Sm	1900	Grassland	0.14398015319131327
Sb	1900	Grassland	0.14097160941853307
Nb	1900	Grassland	0.3340096360710562
Hr	1900	Grassland	0.5850846801113373
Go	1900	Grassland	0.0191302039567813
√É‚Ä¶s	1900	Grassland	0.42485546392941087
Vs	1900	Grassland	0.09857674580686548
Obo	1900	Grassland	0.3691809011547711
St	1900	Grassland	0.0993807772595824
Ds	1900	Grassland	0.11855669793293121
√É‚Ä¶n	1900	Grassland	0.258985492369334
Lu	1900	Grassland	0.37292598366862884
S√É¬∂	1900	Grassland	0.06724861970516943
Hs	1900	Grassland	0.24463001749218302
Al	1900	Grassland	0.23545590215532225
Sk	1900	Grassland	0.025842269619939667
Lks	1900	Grassland	0.38605715384357525
Vg	1900	Grassland	0.11394468203480565
Kb	1900	Grassland	0.16862859673097108
Kl	1900	Grassland	0.043619846320572135
Lkk	1900	Grassland	0.39961856807988927
J√É¬§	1900	Grassland	0.4378878115826493
Le	1900	Grassland	0.758355504092048
Vb	1900	Grassland	0.2553594915067852
Ha	1900	Grassland	0.04545893762867053
To	1900	Grassland	0.5648956036033157
Ks	1900	Grassland	0.3258190206606401
Li	1900	Grassland	0.522472520679282
Up	1900	Grassland	0.08512959330380494
Oa	1900	Grassland	0.15663282175088364
N√É¬§	1900	Grassland	0.07257422613391042
Pi	1900	Grassland	0.3796811986155756
Tb	1900	Grassland	0.130788193735558
Ta	1900	Grassland	0.07680296766638926
Om	1900	Grassland	0.18068682318865492
Ka	1900	Grassland	0.04878359786164419
Obu	1900	Grassland	0.3856493631923864
Bo	1900	Grassland	0.08413121389074504
N	1900	Grassland	0.04572792231036848
√É‚Äìg	1900	Grassland	0.12090952384064071
Ly	1900	Grassland	0.4334285652916314
√É‚Äìl	1900	Grassland	0.05254664363361032
GS	1900	Grassland	0.0922637383519522
Me	1900	Grassland	0.2858842735217188
Dr	1900	Grassland	0.30281048697625784
Vr	1900	Grassland	0.13735828715338938
G√É¬§	1900	Grassland	0.07479928784760916
Ab	1900	Grassland	0.06926257967863594
Sa	1910	Grassland	0.05513839114909483
Bl	1910	Grassland	0.00851716875908115
Ok	1910	Grassland	0.23678725896968225
Sm	1910	Grassland	0.14292510446579854
Sb	1910	Grassland	0.13919485460112954
Nb	1910	Grassland	0.3317259673795083
Hr	1910	Grassland	0.5817313954387903
Go	1910	Grassland	0.01901825616614767
√É‚Ä¶s	1910	Grassland	0.4243587894768193
Vs	1910	Grassland	0.09696534150333151
Obo	1910	Grassland	0.34371375446619506
St	1910	Grassland	0.08416519720806206
Ds	1910	Grassland	0.11756538943234385
√É‚Ä¶n	1910	Grassland	0.2574256662249016
Lu	1910	Grassland	0.3716616750562007
S√É¬∂	1910	Grassland	0.06813010649429374
Hs	1910	Grassland	0.24289413420028597
Al	1910	Grassland	0.22335166504629878
Sk	1910	Grassland	0.025512529740084375
Lks	1910	Grassland	0.36412540542141697
Vg	1910	Grassland	0.11469426543638561
Kb	1910	Grassland	0.14793021098361686
Kl	1910	Grassland	0.04474841594581931
Lkk	1910	Grassland	0.3702210999066575
J√É¬§	1910	Grassland	0.43643396986715505
Le	1910	Grassland	0.7473225166117815
Vb	1910	Grassland	0.24984403685202555
Ha	1910	Grassland	0.05034386571571872
To	1910	Grassland	0.5627142300216911
Ks	1910	Grassland	0.3020820388849959
Li	1910	Grassland	0.4904705196115635
Up	1910	Grassland	0.08832337624376334
Oa	1910	Grassland	0.14052894127398025
N√É¬§	1910	Grassland	0.07207427504231277
Pi	1910	Grassland	0.3788632758159915
Tb	1910	Grassland	0.12223412672613655
Ta	1910	Grassland	0.0720760538782232
Om	1910	Grassland	0.16975579223618303
Ka	1910	Grassland	0.033270198730833915
Obu	1910	Grassland	0.3544263302990555
Bo	1910	Grassland	0.08560995319992638
N	1910	Grassland	0.03635367773913218
√É‚Äìg	1910	Grassland	0.11985366865739121
Ly	1910	Grassland	0.4323477083796131
√É‚Äìl	1910	Grassland	0.0490747565478373
GS	1910	Grassland	0.0922637383519522
Me	1910	Grassland	0.2835667738956558
Dr	1910	Grassland	0.3008874373552803
Vr	1910	Grassland	0.13749201218133383
G√É¬§	1910	Grassland	0.07348543573628526
Ab	1910	Grassland	0.059565494414963754
Sa	1920	Grassland	0.055276942513194746
Bl	1920	Grassland	0.007479187605812741
Ok	1920	Grassland	0.15252354853411748
Sm	1920	Grassland	0.14169557782007836
Sb	1920	Grassland	0.13502220711174423
Nb	1920	Grassland	0.3280454382199239
Hr	1920	Grassland	0.5795019354919589
Go	1920	Grassland	0.0169747210363415
√É‚Ä¶s	1920	Grassland	0.4223310483478284
Vs	1920	Grassland	0.0980442191406862
Obo	1920	Grassland	0.3187516924825625
St	1920	Grassland	0.07789383881026044
Ds	1920	Grassland	0.1193497447334011
√É‚Ä¶n	1920	Grassland	0.25525999265192123
Lu	1920	Grassland	0.37105090967479526
S√É¬∂	1920	Grassland	0.0666532318093111
Hs	1920	Grassland	0.24059549501667385
Al	1920	Grassland	0.22280526219954827
Sk	1920	Grassland	0.02899221693298861
Lks	1920	Grassland	0.35377355957766826
Vg	1920	Grassland	0.11634517390232624
Kb	1920	Grassland	0.12462671472545674
Kl	1920	Grassland	0.043619846320572135
Lkk	1920	Grassland	0.35604377059821135
J√É¬§	1920	Grassland	0.4343255489929097
Le	1920	Grassland	0.7428867553213327
Vb	1920	Grassland	0.24560994729989447
Ha	1920	Grassland	0.04873832577247995
To	1920	Grassland	0.5615187699421348
Ks	1920	Grassland	0.2768970395080243
Li	1920	Grassland	0.4825947575372609
Up	1920	Grassland	0.09233861814784011
Oa	1920	Grassland	0.13420653016789152
N√É¬§	1920	Grassland	0.07135398534297765
Pi	1920	Grassland	0.3777049886099819
Tb	1920	Grassland	0.11453990526258596
Ta	1920	Grassland	0.07191502574015023
Om	1920	Grassland	0.15245234353605439
Ka	1920	Grassland	0.029928462474054653
Obu	1920	Grassland	0.3366609335922684
Bo	1920	Grassland	0.08861340751856665
N	1920	Grassland	0.035412701806886604
√É‚Äìg	1920	Grassland	0.11913801613936441
Ly	1920	Grassland	0.4316375056571116
√É‚Äìl	1920	Grassland	0.04592540927277482
GS	1920	Grassland	0.0922637383519522
Me	1920	Grassland	0.2816196479672732
Dr	1920	Grassland	0.2986130826602858
Vr	1920	Grassland	0.13700168707887087
G√É¬§	1920	Grassland	0.07117621461018037
Ab	1920	Grassland	0.053934429285020236
Sa	1930	Grassland	0.05626238946669777
Bl	1930	Grassland	0.008319697252123557
Ok	1930	Grassland	0.09237993636109748
Sm	1930	Grassland	0.1402750152984741
Sb	1930	Grassland	0.13127567350600128
Nb	1930	Grassland	0.3256473261805712
Hr	1930	Grassland	0.5758181918295625
Go	1930	Grassland	0.06607808568847529
√É‚Ä¶s	1930	Grassland	0.4205490940223515
Vs	1930	Grassland	0.09684879590427585
Obo	1930	Grassland	0.27755707321169765
St	1930	Grassland	0.07668232854910037
Ds	1930	Grassland	0.11716886603210891
√É‚Ä¶n	1930	Grassland	0.25323039532271635
Lu	1930	Grassland	0.37025630766482454
S√É¬∂	1930	Grassland	0.06769989730169303
Hs	1930	Grassland	0.23882962057020024
Al	1930	Grassland	0.2156903318439955
Sk	1930	Grassland	0.030444112980854924
Lks	1930	Grassland	0.33836647733840697
Vg	1930	Grassland	0.11655166980568474
Kb	1930	Grassland	0.11166705949343403
Kl	1930	Grassland	0.04556635561595527
Lkk	1930	Grassland	0.3471936798001456
J√É¬§	1930	Grassland	0.4329355984901485
Le	1930	Grassland	0.740748625340582
Vb	1930	Grassland	0.24045552932566341
Ha	1930	Grassland	0.05188756050153883
To	1930	Grassland	0.5601170438844146
Ks	1930	Grassland	0.19984863295972555
Li	1930	Grassland	0.4699925465429201
Up	1930	Grassland	0.09579789101222679
Oa	1930	Grassland	0.12932201413240205
N√É¬§	1930	Grassland	0.07064491654589963
Pi	1930	Grassland	0.37664606459020344
Tb	1930	Grassland	0.10823820100006885
Ta	1930	Grassland	0.07136105450829136
Om	1930	Grassland	0.1403510944686225
Ka	1930	Grassland	0.029812407299303956
Obu	1930	Grassland	0.30505749220892225
Bo	1930	Grassland	0.08996292194804803
N	1930	Grassland	0.036346164619981323
√É‚Äìg	1930	Grassland	0.1178989639092476
Ly	1930	Grassland	0.43096907956534547
√É‚Äìl	1930	Grassland	0.04814233074054984
GS	1930	Grassland	0.0922637383519522
Me	1930	Grassland	0.2781488023423407
Dr	1930	Grassland	0.29640672831996
Vr	1930	Grassland	0.1352632617155931
G√É¬§	1930	Grassland	0.07300221181816519
Ab	1930	Grassland	0.05365023866210768
Sa	1940	Grassland	0.05819862323975151
Bl	1940	Grassland	0.009299806210068214
Ok	1940	Grassland	0.06372487240100749
Sm	1940	Grassland	0.13998450291243056
Sb	1940	Grassland	0.1257247977163438
Nb	1940	Grassland	0.3233552556585079
Hr	1940	Grassland	0.571677946134702
Go	1940	Grassland	0.04350977797965513
√É‚Ä¶s	1940	Grassland	0.41855806854216876
Vs	1940	Grassland	0.10076667737486605
Obo	1940	Grassland	0.2449577913280361
St	1940	Grassland	0.07209742631784191
Ds	1940	Grassland	0.11859457448809278
√É‚Ä¶n	1940	Grassland	0.25051865649066934
Lu	1940	Grassland	0.3692400430457335
S√É¬∂	1940	Grassland	0.0671514343479054
Hs	1940	Grassland	0.23806870520752316
Al	1940	Grassland	0.2140985439939735
Sk	1940	Grassland	0.03296378044696477
Lks	1940	Grassland	0.29491809839543587
Vg	1940	Grassland	0.11855294183198076
Kb	1940	Grassland	0.1011270711085009
Kl	1940	Grassland	0.04669492524120244
Lkk	1940	Grassland	0.3392798374075531
J√É¬§	1940	Grassland	0.4300644216039488
Le	1940	Grassland	0.7370662903737334
Vb	1940	Grassland	0.23711635016141636
Ha	1940	Grassland	0.05465975398570815
To	1940	Grassland	0.5580386224884847
Ks	1940	Grassland	0.10127756883364386
Li	1940	Grassland	0.4591838061114905
Up	1940	Grassland	0.10295443618121698
Oa	1940	Grassland	0.12468712611847149
N√É¬§	1940	Grassland	0.07056587249056473
Pi	1940	Grassland	0.37546854457087725
Tb	1940	Grassland	0.10273747313986767
Ta	1940	Grassland	0.07411583974939305
Om	1940	Grassland	0.12931255412493967
Ka	1940	Grassland	0.031135289544701305
Obu	1940	Grassland	0.2744908128664346
Bo	1940	Grassland	0.09585851166591092
N	1940	Grassland	0.03491179370947993
√É‚Äìg	1940	Grassland	0.1168514879160288
Ly	1940	Grassland	0.4291726844437241
√É‚Äìl	1940	Grassland	0.0480491078658625
GS	1940	Grassland	0.0922637383519522
Me	1940	Grassland	0.27737716967110077
Dr	1940	Grassland	0.2944840733633453
Vr	1940	Grassland	0.1357830236421538
G√É¬§	1940	Grassland	0.07370871198307238
Ab	1940	Grassland	0.05205155158224999
Sa	1950	Grassland	0.05984483403719182
Bl	1950	Grassland	0.008319697252123557
Ok	1950	Grassland	0.04677658263220714
Sm	1950	Grassland	0.14157444418183526
Sb	1950	Grassland	0.1233465493387026
Nb	1950	Grassland	0.33661151390534466
Hr	1950	Grassland	0.5837842856238875
Go	1950	Grassland	0.07533607580584742
√É‚Ä¶s	1950	Grassland	0.4269294389723675
Vs	1950	Grassland	0.10245097994819898
Obo	1950	Grassland	0.21828693962383344
St	1950	Grassland	0.0692922163623216
Ds	1950	Grassland	0.11758916686495174
√É‚Ä¶n	1950	Grassland	0.25499046778555684
Lu	1950	Grassland	0.3799377562995972
S√É¬∂	1950	Grassland	0.07387819825949256
Hs	1950	Grassland	0.24261011235725388
Al	1950	Grassland	0.20916496076796526
Sk	1950	Grassland	0.032661069236064925
Lks	1950	Grassland	0.25548213510157713
Vg	1950	Grassland	0.12289992139490884
Kb	1950	Grassland	0.09304058297440748
Kl	1950	Grassland	0.05346226762868132
Lkk	1950	Grassland	0.32964622158249773
J√É¬§	1950	Grassland	0.43546008913751677
Le	1950	Grassland	0.7349165342763674
Vb	1950	Grassland	0.24765494023034743
Ha	1950	Grassland	0.05524556136401306
To	1950	Grassland	0.5713621269009793
Ks	1950	Grassland	0.02887276149887084
Li	1950	Grassland	0.44639789066000674
Up	1950	Grassland	0.10540710722877107
Oa	1950	Grassland	0.12185509403527513
N√É¬§	1950	Grassland	0.07552188182322915
Pi	1950	Grassland	0.3821506556961253
Tb	1950	Grassland	0.10023278806809177
Ta	1950	Grassland	0.07669998395199568
Om	1950	Grassland	0.1246901511240884
Ka	1950	Grassland	0.027352157189697943
Obu	1950	Grassland	0.23294062129925935
Bo	1950	Grassland	0.09304085475558714
N	1950	Grassland	0.03889157203295298
√É‚Äìg	1950	Grassland	0.11780907993970126
Ly	1950	Grassland	0.43512446964723567
√É‚Äìl	1950	Grassland	0.049712296395618354
GS	1950	Grassland	0.0922637383519522
Me	1950	Grassland	0.28084843005833365
Dr	1950	Grassland	0.30136491311028124
Vr	1950	Grassland	0.13875953371921135
G√É¬§	1950	Grassland	0.0761317636467944
Ab	1950	Grassland	0.04966588773714521
Sa	1960	Grassland	0.06278907528998681
Bl	1960	Grassland	0.008174794085014515
Ok	1960	Grassland	0.046817810698005946
Sm	1960	Grassland	0.14374347368653262
Sb	1960	Grassland	0.12243118776642317
Nb	1960	Grassland	0.33772718248296935
Hr	1960	Grassland	0.5836262038752343
Go	1960	Grassland	0.08920644236930585
√É‚Ä¶s	1960	Grassland	0.4269294389723675
Vs	1960	Grassland	0.1097320791326
Obo	1960	Grassland	0.21868072896564875
St	1960	Grassland	0.07299568777509123
Ds	1960	Grassland	0.12072000929717246
√É‚Ä¶n	1960	Grassland	0.25494062607535634
Lu	1960	Grassland	0.37982788985429006
S√É¬∂	1960	Grassland	0.08793961674344335
Hs	1960	Grassland	0.24267723161770247
Al	1960	Grassland	0.20916496076796526
Sk	1960	Grassland	0.03901699414117434
Lks	1960	Grassland	0.25548213510157713
Vg	1960	Grassland	0.12717626347336083
Kb	1960	Grassland	0.09093676803899509
Kl	1960	Grassland	0.05491511236137777
Lkk	1960	Grassland	0.32964622158249773
J√É¬§	1960	Grassland	0.4351189780672628
Le	1960	Grassland	0.7349165342763674
Vb	1960	Grassland	0.24787544469764172
Ha	1960	Grassland	0.05875820390978387
To	1960	Grassland	0.57141046228228
Ks	1960	Grassland	0.028928700948178558
Li	1960	Grassland	0.44639789066000674
Up	1960	Grassland	0.11043862038351952
Oa	1960	Grassland	0.1196330710989343
N√É¬§	1960	Grassland	0.08179099103353325
Pi	1960	Grassland	0.38210245545208643
Tb	1960	Grassland	0.10047145162241612
Ta	1960	Grassland	0.07986629934360456
Om	1960	Grassland	0.1254031221243737
Ka	1960	Grassland	0.027352157189697943
Obu	1960	Grassland	0.2338308087684928
Bo	1960	Grassland	0.10619926975626921
N	1960	Grassland	0.03458916646374549
√É‚Äìg	1960	Grassland	0.12246003479245153
Ly	1960	Grassland	0.43512446964723567
√É‚Äìl	1960	Grassland	0.059491308820974455
GS	1960	Grassland	0.0922637383519522
Me	1960	Grassland	0.28026175946142096
Dr	1960	Grassland	0.3018580861923071
Vr	1960	Grassland	0.14121115923152613
G√É¬§	1960	Grassland	0.08717923493489783
Ab	1960	Grassland	0.05080908158585951
Sa	1970	Grassland	0.06873456928665284
Bl	1970	Grassland	0.03008612051292635
Ok	1970	Grassland	0.04090014809782191
Sm	1970	Grassland	0.1500135454431503
Sb	1970	Grassland	0.11849826773333744
Nb	1970	Grassland	0.32305447046550634
Hr	1970	Grassland	0.3834658421868758
Go	1970	Grassland	0.22238589680458923
√É‚Ä¶s	1970	Grassland	0.3297885623525332
Vs	1970	Grassland	0.1471280547715957
Obo	1970	Grassland	0.20678019573906617
St	1970	Grassland	0.08096722014874289
Ds	1970	Grassland	0.1167591162491404
√É‚Ä¶n	1970	Grassland	0.2283579810141329
Lu	1970	Grassland	0.366281847852709
S√É¬∂	1970	Grassland	0.12259476648957987
Hs	1970	Grassland	0.2230977928138454
Al	1970	Grassland	0.21824345397223646
Sk	1970	Grassland	0.04057748705981075
Lks	1970	Grassland	0.21299601450590944
Vg	1970	Grassland	0.11073523322844911
Kb	1970	Grassland	0.08410366787049235
Kl	1970	Grassland	0.07736268146210488
Lkk	1970	Grassland	0.3069187614411017
J√É¬§	1970	Grassland	0.34190334743521517
Le	1970	Grassland	0.7323386092116735
Vb	1970	Grassland	0.2168989193864602
Ha	1970	Grassland	0.06711313151789376
To	1970	Grassland	0.5478024627198324
Ks	1970	Grassland	0.020963003050232184
Li	1970	Grassland	0.4294473004530406
Up	1970	Grassland	0.15785431862515717
Oa	1970	Grassland	0.11495693143491707
N√É¬§	1970	Grassland	0.08339511726696905
Pi	1970	Grassland	0.28336471947772424
Tb	1970	Grassland	0.09810881488819712
Ta	1970	Grassland	0.08778087584604685
Om	1970	Grassland	0.1341557912430408
Ka	1970	Grassland	0.029388434270625423
Obu	1970	Grassland	0.20317236081191029
Bo	1970	Grassland	0.09960556994252524
N	1970	Grassland	0.03358634110110154
√É‚Äìg	1970	Grassland	0.13661203855233314
Ly	1970	Grassland	0.3572827767638651
√É‚Äìl	1970	Grassland	0.2149749301787615
GS	1970	Grassland	0.0922637383519522
Me	1970	Grassland	0.2589920655562132
Dr	1970	Grassland	0.22677420962378067
Vr	1970	Grassland	0.14786004019391563
G√É¬§	1970	Grassland	0.13083230593613807
Ab	1970	Grassland	0.05206971657255534
Sa	1980	Grassland	0.07473664674632624
Bl	1980	Grassland	0.04968166914901276
Ok	1980	Grassland	0.02927122248551268
Sm	1980	Grassland	0.178776256906161
Sb	1980	Grassland	0.10605433408693275
Nb	1980	Grassland	0.22480385929921243
Hr	1980	Grassland	0.34409444641037673
Go	1980	Grassland	0.2007714910670321
√É‚Ä¶s	1980	Grassland	0.256136414793521
Vs	1980	Grassland	0.1352726364527538
Obo	1980	Grassland	0.20320065192061648
St	1980	Grassland	0.08989445900426896
Ds	1980	Grassland	0.12719402788572026
√É‚Ä¶n	1980	Grassland	0.11464071014946338
Lu	1980	Grassland	0.3219634152324148
S√É¬∂	1980	Grassland	0.11978142634687423
Hs	1980	Grassland	0.13990261574516716
Al	1980	Grassland	0.17136347221185136
Sk	1980	Grassland	0.045793175697004244
Lks	1980	Grassland	0.15394639516541483
Vg	1980	Grassland	0.13405995572207816
Kb	1980	Grassland	0.07329806375926133
Kl	1980	Grassland	0.13032398175084992
Lkk	1980	Grassland	0.16699442967606978
J√É¬§	1980	Grassland	0.23480675514890195
Le	1980	Grassland	0.7005200947683141
Vb	1980	Grassland	0.14024713912419673
Ha	1980	Grassland	0.08433327878911485
To	1980	Grassland	0.5115155528625029
Ks	1980	Grassland	0.0385534806405818
Li	1980	Grassland	0.39525517433819213
Up	1980	Grassland	0.15601215140434682
Oa	1980	Grassland	0.11837461366685095
N√É¬§	1980	Grassland	0.08478883401377327
Pi	1980	Grassland	0.2511472463835857
Tb	1980	Grassland	0.08430840706132574
Ta	1980	Grassland	0.10370453532603711
Om	1980	Grassland	0.15207435635869143
Ka	1980	Grassland	0.02784137021313147
Obu	1980	Grassland	0.16038508773753035
Bo	1980	Grassland	0.11869795791492277
N	1980	Grassland	0.04625576797801701
√É‚Äìg	1980	Grassland	0.14420937311914142
Ly	1980	Grassland	0.28960983625403386
√É‚Äìl	1980	Grassland	0.26315463164339054
GS	1980	Grassland	0.06490308152844343
Me	1980	Grassland	0.14373592775869648
Dr	1980	Grassland	0.16422992089994587
Vr	1980	Grassland	0.1252784412188414
G√É¬§	1980	Grassland	0.12458492959263244
Ab	1980	Grassland	0.05262073692121849
Sa	1990	Grassland	0.08898062282450386
Bl	1990	Grassland	0.07025486211163684
Ok	1990	Grassland	0.09200176033482357
Sm	1990	Grassland	0.1733872724294034
Sb	1990	Grassland	0.11815900628153525
Nb	1990	Grassland	0.2050263827074127
Hr	1990	Grassland	0.34433156903335643
Go	1990	Grassland	0.20230453217373143
√É‚Ä¶s	1990	Grassland	0.25686998387294063
Vs	1990	Grassland	0.14031972422062972
Obo	1990	Grassland	0.2863390791173982
St	1990	Grassland	0.12212999302440657
Ds	1990	Grassland	0.12148219536249973
√É‚Ä¶n	1990	Grassland	0.09962916649822343
Lu	1990	Grassland	0.3215553577131738
S√É¬∂	1990	Grassland	0.13486944258927921
Hs	1990	Grassland	0.12071624541856793
Al	1990	Grassland	0.2077694662039559
Sk	1990	Grassland	0.06243517135664306
Lks	1990	Grassland	0.2054586554924956
Vg	1990	Grassland	0.14292889353082774
Kb	1990	Grassland	0.09922274493966533
Kl	1990	Grassland	0.14559844079143935
Lkk	1990	Grassland	0.18931772056277088
J√É¬§	1990	Grassland	0.2336034813240235
Le	1990	Grassland	0.6871857560794717
Vb	1990	Grassland	0.12712845156426195
Ha	1990	Grassland	0.11238132732858891
To	1990	Grassland	0.5133039619706287
Ks	1990	Grassland	0.09618300501233633
Li	1990	Grassland	0.40435963030068234
Up	1990	Grassland	0.16139861255238894
Oa	1990	Grassland	0.1530987248895423
N√É¬§	1990	Grassland	0.0982614906809612
Pi	1990	Grassland	0.2510202006743038
Tb	1990	Grassland	0.10586893464746033
Ta	1990	Grassland	0.12401136151771582
Om	1990	Grassland	0.1956112118955159
Ka	1990	Grassland	0.03685396168225368
Obu	1990	Grassland	0.18876495252226666
Bo	1990	Grassland	0.133026979959617
N	1990	Grassland	0.07060017426728732
√É‚Äìg	1990	Grassland	0.13893717342589396
Ly	1990	Grassland	0.29068646396477127
√É‚Äìl	1990	Grassland	0.3434180093300625
GS	1990	Grassland	0.06490308152844343
Me	1990	Grassland	0.11833103552210725
Dr	1990	Grassland	0.1532404503167814
Vr	1990	Grassland	0.1188851113851796
G√É¬§	1990	Grassland	0.12715897857484526
Ab	1990	Grassland	0.0798398614367774
Sa	2000	Grassland	0.0780491598051747
Bl	2000	Grassland	0.09701038286856052
Ok	2000	Grassland	0.08226545750489216
Sm	2000	Grassland	0.16864095073252972
Sb	2000	Grassland	0.10183130443385002
Nb	2000	Grassland	0.1966380304128125
Hr	2000	Grassland	0.34464773253066266
Go	2000	Grassland	0.2009124355910918
√É‚Ä¶s	2000	Grassland	0.25699287727469766
Vs	2000	Grassland	0.1581468042046343
Obo	2000	Grassland	0.2596252170666371
St	2000	Grassland	0.12599191471805085
Ds	2000	Grassland	0.12437300640963331
√É‚Ä¶n	2000	Grassland	0.09214092837724383
Lu	2000	Grassland	0.3214892348137492
S√É¬∂	2000	Grassland	0.1422603798010794
Hs	2000	Grassland	0.10892849345823175
Al	2000	Grassland	0.19439894309055725
Sk	2000	Grassland	0.12163958992856472
Lks	2000	Grassland	0.19892883674236178
Vg	2000	Grassland	0.14330766631047062
Kb	2000	Grassland	0.08494637264428793
Kl	2000	Grassland	0.15053254623231954
Lkk	2000	Grassland	0.156302736997521
J√É¬§	2000	Grassland	0.23397018106774464
Le	2000	Grassland	0.6521658124554235
Vb	2000	Grassland	0.11784976122034885
Ha	2000	Grassland	0.13330627938269915
To	2000	Grassland	0.5133210361241309
Ks	2000	Grassland	0.09699015981041817
Li	2000	Grassland	0.36648009007090815
Up	2000	Grassland	0.16744764702309575
Oa	2000	Grassland	0.14844323126961131
N√É¬§	2000	Grassland	0.13438634507762753
Pi	2000	Grassland	0.2510684009183427
Tb	2000	Grassland	0.09430261656271814
Ta	2000	Grassland	0.11558956005988069
Om	2000	Grassland	0.17629455719503864
Ka	2000	Grassland	0.07925780129183917
Obu	2000	Grassland	0.1467905974062667
Bo	2000	Grassland	0.13734388529281613
N	2000	Grassland	0.10883652808662839
√É‚Äìg	2000	Grassland	0.1372196577005499
Ly	2000	Grassland	0.2911877835335958
√É‚Äìl	2000	Grassland	0.36088896554075267
GS	2000	Grassland	0.06490308152844343
Me	2000	Grassland	0.10459624881114978
Dr	2000	Grassland	0.14723759903903838
Vr	2000	Grassland	0.1150292943837301
G√É¬§	2000	Grassland	0.12645253597676895
Ab	2000	Grassland	0.08990108793339086
Sa	2010	Grassland	0.09857151181873341
Bl	2010	Grassland	0.08121552217741766
Ok	2010	Grassland	0.0835036020645081
Sm	2010	Grassland	0.1369746417554442
Sb	2010	Grassland	0.11932002375233094
Nb	2010	Grassland	0.18379332245707292
Hr	2010	Grassland	0.32686765357548436
Go	2010	Grassland	0.19611914609164072
√É‚Ä¶s	2010	Grassland	0.22428427950400676
Vs	2010	Grassland	0.1631898969854588
Obo	2010	Grassland	0.26894709963147223
St	2010	Grassland	0.126666252230886
Ds	2010	Grassland	0.12374708814026646
√É‚Ä¶n	2010	Grassland	0.09055208014533621
Lu	2010	Grassland	0.2894488422818025
S√É¬∂	2010	Grassland	0.14135812451827165
Hs	2010	Grassland	0.11873022475485812
Al	2010	Grassland	0.21322177316667398
Sk	2010	Grassland	0.0851210446596204
Lks	2010	Grassland	0.19811260939859507
Vg	2010	Grassland	0.12053455573504594
Kb	2010	Grassland	0.0967908323469504
Kl	2010	Grassland	0.15011271929242803
Lkk	2010	Grassland	0.15549862338509776
J√É¬§	2010	Grassland	0.21169121744001176
Le	2010	Grassland	0.6502008616578415
Vb	2010	Grassland	0.11387084832840738
Ha	2010	Grassland	0.10000920219199746
To	2010	Grassland	0.4799118514395708
Ks	2010	Grassland	0.09573814797624484
Li	2010	Grassland	0.36555422049250696
Up	2010	Grassland	0.16191850856253603
Oa	2010	Grassland	0.1559442383530414
N√É¬§	2010	Grassland	0.12475132898378256
Pi	2010	Grassland	0.22964421212925665
Tb	2010	Grassland	0.10940284365863866
Ta	2010	Grassland	0.12946170076398855
Om	2010	Grassland	0.1905453920578438
Ka	2010	Grassland	0.044836707915234086
Obu	2010	Grassland	0.1519327491079591
Bo	2010	Grassland	0.11994948201804635
N	2010	Grassland	0.07721318834819862
√É‚Äìg	2010	Grassland	0.12818631190345614
Ly	2010	Grassland	0.2622354115630903
√É‚Äìl	2010	Grassland	0.3638441611895866
GS	2010	Grassland	0.06490308152844343
Me	2010	Grassland	0.11451430812571232
Dr	2010	Grassland	0.13955974704967922
Vr	2010	Grassland	0.10835016684602627
G√É¬§	2010	Grassland	0.12772161633637877
Ab	2010	Grassland	0.08652780676113273

## Sheet: fig4a
Raw data					Emmeans
species.number	diet.specialisation	period	prov.colonized		trait	trait.level	emmean	lower	upper
species_103	1	1936	6		diet.specialisation	1	1.8369920695364501	0.6280819657435021	5.372769873347891
species_104	1	1936	7		diet.specialisation	2	2.0656552961109336	0.7587113118903233	5.623920107003707
species_101	2	1936	6		diet.specialisation	3	1.2702367245179382	0.4441078424295948	3.6331295738598715
species_59	2	1936	2
species_119	2	1936	6
species_121	2	1936	19
species_122	2	1936	6
species_118	2	1936	15
species_34	2	1936	14
species_35	2	1936	22
species_129	3	1936	13
species_69	2	1936	3
species_97	3	1936	23
species_6	3	1936	16
species_10	3	1936	11
species_107	3	1936	3
species_109	3	1936	20
species_108	3	1936	1
species_117	2	1936	9
species_45	2	1936	17
species_44	2	1936	1
species_47	2	1936	0
species_46	2	1936	2
species_43	2	1936	12
species_67	2	1936	11
species_22	2	1936	27
species_23	2	1936	7
species_31	2	1936	2
species_29	2	1936	9
species_21	1	1936	2
species_24	2	1936	23
species_28	1	1936	2
species_30	2	1936	3
species_25	2	1936	13
species_27	3	1936	1
species_20	2	1936	20
species_74	1	1936	30
species_32	2	1936	6
species_16	2	1936	11
species_13	2	1936	4
species_12	2	1936	28
species_15	2	1936	3
species_130	3	1936	16
species_131	3	1936	5
species_1	2	1936	10
species_93	3	1936	1
species_94	2	1936	4
species_96	2	1936	4
species_95	2	1936	7
species_111	3	1936	10
species_63	2	1936	3
species_64	2	1936	8
species_62	1	1936	7
species_91	1	1936	1
species_92	1	1936	12
species_89	3	1936	6
species_79	2	1936	14
species_102	3	1936	23
species_76	2	1936	7
species_77	2	1936	4
species_75	2	1936	8
species_80	2	1936	3
species_42	2	1936	27
species_38	2	1936	6
species_39	2	1936	7
species_40	2	1936	7
species_41	3	1936	32
species_9	3	1936	25
species_87	3	1936	11
species_72	3	1936	1
species_56	3	1936	3
species_54	3	1936	11
species_53	3	1936	3
species_57	3	1936	0
species_58	3	1936	5
species_71	3	1936	5
species_100	3	1936	2
species_98	2	1936	1
species_99	2	1936	19
species_68	1	1936	4
species_50	1	1936	4
species_36	2	1936	14
species_126	1	1936	4
species_66	2	1936	12
species_106	1	1936	8
species_105	1	1936	3
species_110	1	1936	0
species_18	1	1936	36
species_19	1	1936	6
species_61	1	1936	14
species_51	2	1936	32
species_4	2	1936	5
species_3	1	1936	1
species_5	1	1936	1
species_113	1	1936	1
species_112	3	1936	20
species_114	3	1936	7
species_84	2	1936	9
species_82	1	1936	16
species_86	2	1936	8
species_83	2	1936	23
species_33	3	1936	8
species_125	2	1936	5
species_124	2	1936	9
species_123	2	1936	2
species_128	2	1936	2
species_65	2	1936	2
species_103	1	1987	1
species_104	1	1987	1
species_73	3	1987	0
species_101	2	1987	2
species_59	2	1987	1
species_119	2	1987	0
species_121	2	1987	4
species_122	2	1987	0
species_120	2	1987	0
species_118	2	1987	1
species_70	2	1987	1
species_34	2	1987	4
species_35	2	1987	3
species_129	3	1987	3
species_69	2	1987	2
species_97	3	1987	3
species_6	3	1987	4
species_10	3	1987	1
species_107	3	1987	1
species_109	3	1987	4
species_117	2	1987	9
species_45	2	1987	6
species_44	2	1987	0
species_47	2	1987	0
species_46	2	1987	0
species_43	2	1987	3
species_67	2	1987	3
species_22	2	1987	0
species_23	2	1987	0
species_31	2	1987	0
species_29	2	1987	0
species_21	1	1987	1
species_24	2	1987	0
species_28	1	1987	0
species_30	2	1987	1
species_25	2	1987	1
species_26	2	1987	0
species_27	3	1987	0
species_20	2	1987	0
species_74	1	1987	0
species_32	2	1987	0
species_16	2	1987	6
species_13	2	1987	1
species_12	2	1987	3
species_15	2	1987	1
species_14	1	1987	6
species_130	3	1987	10
species_131	3	1987	3
species_1	2	1987	8
species_93	3	1987	2
species_94	2	1987	4
species_96	2	1987	5
species_95	2	1987	4
species_111	3	1987	0
species_63	2	1987	0
species_64	2	1987	1
species_62	1	1987	1
species_91	1	1987	0
species_92	1	1987	2
species_90	2	1987	2
species_89	3	1987	0
species_79	2	1987	5
species_78	2	1987	0
species_8	2	1987	6
species_102	3	1987	3
species_76	2	1987	1
species_77	2	1987	0
species_75	2	1987	2
species_80	2	1987	3
species_42	2	1987	0
species_38	2	1987	0
species_39	2	1987	5
species_40	2	1987	1
species_41	3	1987	3
species_9	3	1987	3
species_87	3	1987	5
species_72	3	1987	0
species_56	3	1987	1
species_54	3	1987	0
species_53	3	1987	1
species_57	3	1987	1
species_58	3	1987	0
species_71	3	1987	2
species_37	3	1987	0
species_100	3	1987	0
species_98	2	1987	0
species_99	2	1987	2
species_68	1	1987	0
species_50	1	1987	3
species_49	2	1987	4
species_36	2	1987	5
species_127	1	1987	5
species_126	1	1987	1
species_66	2	1987	4
species_106	1	1987	1
species_105	1	1987	0
species_110	1	1987	0
species_17	1	1987	1
species_18	1	1987	3
species_19	1	1987	4
species_61	1	1987	3
species_51	2	1987	2
species_4	2	1987	1
species_3	1	1987	1
species_5	1	1987	0
species_113	1	1987	1
species_112	3	1987	4
species_114	3	1987	2
species_84	2	1987	2
species_82	1	1987	0
species_86	2	1987	1
species_83	2	1987	3
species_33	3	1987	2
species_125	2	1987	0
species_124	2	1987	2
species_123	2	1987	0
species_128	2	1987	1
species_65	2	1987	3
species_103	1	2009	0
species_104	1	2009	0
species_73	3	2009	2
species_59	2	2009	0
species_119	2	2009	0
species_121	2	2009	0
species_122	2	2009	0
species_120	2	2009	0
species_118	2	2009	0
species_70	2	2009	0
species_34	2	2009	4
species_35	2	2009	1
species_129	3	2009	5
species_69	2	2009	0
species_97	3	2009	1
species_6	3	2009	0
species_10	3	2009	6
species_109	3	2009	0
species_117	2	2009	5
species_116	2	2009	0
species_45	2	2009	1
species_44	2	2009	0
species_47	2	2009	0
species_46	2	2009	0
species_43	2	2009	2
species_67	2	2009	5
species_22	2	2009	0
species_23	2	2009	0
species_31	2	2009	0
species_29	2	2009	0
species_21	1	2009	0
species_24	2	2009	0
species_28	1	2009	1
species_30	2	2009	1
species_25	2	2009	1
species_26	2	2009	0
species_27	3	2009	0
species_20	2	2009	0
species_74	1	2009	0
species_32	2	2009	2
species_16	2	2009	5
species_13	2	2009	0
species_12	2	2009	1
species_15	2	2009	0
species_14	1	2009	4
species_11	2	2009	18
species_130	3	2009	3
species_131	3	2009	1
species_1	2	2009	5
species_94	2	2009	2
species_96	2	2009	5
species_95	2	2009	0
species_111	3	2009	1
species_63	2	2009	1
species_64	2	2009	0
species_62	1	2009	2
species_91	1	2009	0
species_92	1	2009	2
species_90	2	2009	0
species_89	3	2009	0
species_79	2	2009	2
species_78	2	2009	3
species_8	2	2009	7
species_102	3	2009	0
species_76	2	2009	1
species_77	2	2009	1
species_75	2	2009	0
species_80	2	2009	1
species_42	2	2009	0
species_38	2	2009	0
species_39	2	2009	0
species_40	2	2009	0
species_41	3	2009	0
species_9	3	2009	2
species_87	3	2009	0
species_72	3	2009	0
species_56	3	2009	0
species_54	3	2009	0
species_53	3	2009	0
species_57	3	2009	0
species_58	3	2009	0
species_88	3	2009	1
species_71	3	2009	1
species_37	3	2009	0
species_100	3	2009	0
species_98	2	2009	0
species_99	2	2009	1
species_68	1	2009	0
species_50	1	2009	1
species_49	2	2009	5
species_36	2	2009	0
species_127	1	2009	0
species_126	1	2009	0
species_66	2	2009	1
species_106	1	2009	0
species_105	1	2009	0
species_110	1	2009	0
species_17	1	2009	0
species_18	1	2009	0
species_19	1	2009	3
species_61	1	2009	1
species_51	2	2009	0
species_4	2	2009	1
species_3	1	2009	0
species_5	1	2009	0
species_113	1	2009	0
species_112	3	2009	4
species_84	2	2009	2
species_82	1	2009	0
species_81	2	2009	4
species_86	2	2009	1
species_83	2	2009	0
species_33	3	2009	1
species_125	2	2009	5
species_124	2	2009	3
species_123	2	2009	0
species_128	2	2009	0
species_65	2	2009	4
species_60	3	2009	0
species_103	1	2019	0
species_104	1	2019	0
species_73	3	2019	2
species_59	2	2019	1
species_119	2	2019	0
species_121	2	2019	0
species_122	2	2019	0
species_120	2	2019	0
species_118	2	2019	1
species_70	2	2019	2
species_34	2	2019	3
species_35	2	2019	3
species_129	3	2019	3
species_69	2	2019	0
species_97	3	2019	2
species_6	3	2019	1
species_10	3	2019	0
species_109	3	2019	1
species_115	2	2019	0
species_117	2	2019	3
species_116	2	2019	0
species_45	2	2019	0
species_44	2	2019	1
species_47	2	2019	0
species_46	2	2019	0
species_43	2	2019	3
species_67	2	2019	2
species_22	2	2019	1
species_23	2	2019	0
species_31	2	2019	0
species_29	2	2019	0
species_21	1	2019	0
species_24	2	2019	0
species_28	1	2019	0
species_30	2	2019	0
species_25	2	2019	0
species_26	2	2019	0
species_27	3	2019	0
species_20	2	2019	0
species_74	1	2019	0
species_32	2	2019	0
species_16	2	2019	4
species_13	2	2019	1
species_12	2	2019	6
species_15	2	2019	1
species_14	1	2019	1
species_11	2	2019	5
species_130	3	2019	3
species_131	3	2019	1
species_1	2	2019	4
species_94	2	2019	1
species_96	2	2019	21
species_95	2	2019	0
species_111	3	2019	3
species_63	2	2019	0
species_64	2	2019	0
species_62	1	2019	0
species_91	1	2019	0
species_92	1	2019	0
species_90	2	2019	0
species_89	3	2019	0
species_79	2	2019	0
species_78	2	2019	4
species_7	2	2019	6
species_8	2	2019	13
species_102	3	2019	1
species_76	2	2019	2
species_77	2	2019	1
species_75	2	2019	1
species_80	2	2019	0
species_42	2	2019	1
species_38	2	2019	2
species_39	2	2019	0
species_40	2	2019	0
species_41	3	2019	0
species_9	3	2019	3
species_87	3	2019	1
species_72	3	2019	1
species_56	3	2019	0
species_55	3	2019	0
species_54	3	2019	0
species_53	3	2019	0
species_57	3	2019	0
species_58	3	2019	0
species_88	3	2019	0
species_71	3	2019	0
species_37	3	2019	0
species_100	3	2019	0
species_98	2	2019	0
species_99	2	2019	0
species_52	2	2019	0
species_68	1	2019	0
species_50	1	2019	1
species_49	2	2019	1
species_48	2	2019	0
species_36	2	2019	1
species_127	1	2019	0
species_126	1	2019	0
species_66	2	2019	1
species_106	1	2019	0
species_105	1	2019	0
species_110	1	2019	0
species_17	1	2019	2
species_18	1	2019	1
species_19	1	2019	2
species_61	1	2019	2
species_51	2	2019	1
species_3	1	2019	0
species_5	1	2019	0
species_113	1	2019	0
species_112	3	2019	3
species_84	2	2019	0
species_82	1	2019	0
species_81	2	2019	0
species_86	2	2019	4
species_83	2	2019	0
species_125	2	2019	2
species_124	2	2019	0
species_123	2	2019	0
species_128	2	2019	0
species_65	2	2019	1
species_85	2	2019	0
species_60	3	2019	0

## Sheet: fig4d
Raw data					Emmeans
species.number	habitat.preference	period	prov.colonized		trait	trait.level	emmean	lower	upper
species_103	Generalist	1936	6		habitat.preference	Forest	2.550777641608234	0.8139158818184764	7.994028280160245
species_104	Open	1936	7		habitat.preference	Generalist	1.4629469513672526	0.5284050864621826	4.050327745412252
species_101	Generalist	1936	6		habitat.preference	Open	1.2916612090533597	0.4754367811501633	3.509170398926789
species_59	Open	1936	2
species_119	Open	1936	6
species_121	Generalist	1936	19
species_122	Open	1936	6
species_118	Open	1936	15
species_34	Open	1936	14
species_35	Generalist	1936	22
species_129	Open	1936	13
species_69	Open	1936	3
species_97	Open	1936	23
species_6	Generalist	1936	16
species_10	Open	1936	11
species_107	Generalist	1936	3
species_109	Generalist	1936	20
species_108	Generalist	1936	1
species_117	Generalist	1936	9
species_45	Generalist	1936	17
species_44	Open	1936	1
species_47	Open	1936	0
species_46	Generalist	1936	2
species_43	Generalist	1936	12
species_67	Generalist	1936	11
species_22	Generalist	1936	27
species_23	Generalist	1936	7
species_31	Open	1936	2
species_29	Open	1936	9
species_21	Open	1936	2
species_24	Generalist	1936	23
species_28	Open	1936	2
species_30	Open	1936	3
species_25	Generalist	1936	13
species_27	Open	1936	1
species_20	Generalist	1936	20
species_74	Open	1936	30
species_32	Open	1936	6
species_16	Open	1936	11
species_13	Open	1936	4
species_12	Open	1936	28
species_15	Open	1936	3
species_130	Generalist	1936	16
species_131	Generalist	1936	5
species_1	Generalist	1936	10
species_93	Generalist	1936	1
species_94	Forest	1936	4
species_96	Generalist	1936	4
species_95	Generalist	1936	7
species_111	Generalist	1936	10
species_63	Open	1936	3
species_64	Generalist	1936	8
species_62	Open	1936	7
species_91	Open	1936	1
species_92	Open	1936	12
species_89	Open	1936	6
species_79	Forest	1936	14
species_102	Forest	1936	23
species_76	Generalist	1936	7
species_77	Open	1936	4
species_75	Open	1936	8
species_80	Forest	1936	3
species_42	Generalist	1936	27
species_38	Open	1936	6
species_39	Open	1936	7
species_40	Open	1936	7
species_41	Open	1936	32
species_9	Open	1936	25
species_87	Open	1936	11
species_72	Open	1936	1
species_56	Generalist	1936	3
species_54	Generalist	1936	11
species_53	Generalist	1936	3
species_57	Open	1936	0
species_58	Open	1936	5
species_71	Open	1936	5
species_100	Generalist	1936	2
species_98	Open	1936	1
species_99	Generalist	1936	19
species_68	Open	1936	4
species_50	Open	1936	4
species_36	Generalist	1936	14
species_126	Generalist	1936	4
species_66	Open	1936	12
species_106	Open	1936	8
species_105	Open	1936	3
species_110	Open	1936	0
species_18	Open	1936	36
species_19	Open	1936	6
species_61	Open	1936	14
species_51	Open	1936	32
species_4	Generalist	1936	5
species_3	Open	1936	1
species_5	Open	1936	1
species_113	Open	1936	1
species_112	Open	1936	20
species_114	Open	1936	7
species_84	Open	1936	9
species_82	Open	1936	16
species_86	Open	1936	8
species_83	Open	1936	23
species_33	Generalist	1936	8
species_125	Forest	1936	5
species_124	Open	1936	9
species_123	Forest	1936	2
species_128	Generalist	1936	2
species_65	Forest	1936	2
species_103	Generalist	1987	1
species_104	Open	1987	1
species_73	Generalist	1987	0
species_101	Generalist	1987	2
species_59	Open	1987	1
species_119	Open	1987	0
species_121	Generalist	1987	4
species_122	Open	1987	0
species_120	Open	1987	0
species_118	Open	1987	1
species_70	Generalist	1987	1
species_34	Open	1987	4
species_35	Generalist	1987	3
species_129	Open	1987	3
species_69	Open	1987	2
species_97	Open	1987	3
species_6	Generalist	1987	4
species_10	Open	1987	1
species_107	Generalist	1987	1
species_109	Generalist	1987	4
species_117	Generalist	1987	9
species_45	Generalist	1987	6
species_44	Open	1987	0
species_47	Open	1987	0
species_46	Generalist	1987	0
species_43	Generalist	1987	3
species_67	Generalist	1987	3
species_22	Generalist	1987	0
species_23	Generalist	1987	0
species_31	Open	1987	0
species_29	Open	1987	0
species_21	Open	1987	1
species_24	Generalist	1987	0
species_28	Open	1987	0
species_30	Open	1987	1
species_25	Generalist	1987	1
species_26	Open	1987	0
species_27	Open	1987	0
species_20	Generalist	1987	0
species_74	Open	1987	0
species_32	Open	1987	0
species_16	Open	1987	6
species_13	Open	1987	1
species_12	Open	1987	3
species_15	Open	1987	1
species_14	Open	1987	6
species_130	Generalist	1987	10
species_131	Generalist	1987	3
species_1	Generalist	1987	8
species_93	Generalist	1987	2
species_94	Forest	1987	4
species_96	Generalist	1987	5
species_95	Generalist	1987	4
species_111	Generalist	1987	0
species_63	Open	1987	0
species_64	Generalist	1987	1
species_62	Open	1987	1
species_91	Open	1987	0
species_92	Open	1987	2
species_90	Open	1987	2
species_89	Open	1987	0
species_79	Forest	1987	5
species_78	Forest	1987	0
species_8	Forest	1987	6
species_102	Forest	1987	3
species_76	Generalist	1987	1
species_77	Open	1987	0
species_75	Open	1987	2
species_80	Forest	1987	3
species_42	Generalist	1987	0
species_38	Open	1987	0
species_39	Open	1987	5
species_40	Open	1987	1
species_41	Open	1987	3
species_9	Open	1987	3
species_87	Open	1987	5
species_72	Open	1987	0
species_56	Generalist	1987	1
species_54	Generalist	1987	0
species_53	Generalist	1987	1
species_57	Open	1987	1
species_58	Open	1987	0
species_71	Open	1987	2
species_37	Open	1987	0
species_100	Generalist	1987	0
species_98	Open	1987	0
species_99	Generalist	1987	2
species_68	Open	1987	0
species_50	Open	1987	3
species_49	Generalist	1987	4
species_36	Generalist	1987	5
species_127	Generalist	1987	5
species_126	Generalist	1987	1
species_66	Open	1987	4
species_106	Open	1987	1
species_105	Open	1987	0
species_110	Open	1987	0
species_17	Open	1987	1
species_18	Open	1987	3
species_19	Open	1987	4
species_61	Open	1987	3
species_51	Open	1987	2
species_4	Generalist	1987	1
species_3	Open	1987	1
species_5	Open	1987	0
species_113	Open	1987	1
species_112	Open	1987	4
species_114	Open	1987	2
species_84	Open	1987	2
species_82	Open	1987	0
species_86	Open	1987	1
species_83	Open	1987	3
species_33	Generalist	1987	2
species_125	Forest	1987	0
species_124	Open	1987	2
species_123	Forest	1987	0
species_128	Generalist	1987	1
species_65	Forest	1987	3
species_103	Generalist	2009	0
species_104	Open	2009	0
species_73	Generalist	2009	2
species_59	Open	2009	0
species_119	Open	2009	0
species_121	Generalist	2009	0
species_122	Open	2009	0
species_120	Open	2009	0
species_118	Open	2009	0
species_70	Generalist	2009	0
species_34	Open	2009	4
species_35	Generalist	2009	1
species_129	Open	2009	5
species_69	Open	2009	0
species_97	Open	2009	1
species_6	Generalist	2009	0
species_10	Open	2009	6
species_109	Generalist	2009	0
species_117	Generalist	2009	5
species_116	Generalist	2009	0
species_45	Generalist	2009	1
species_44	Open	2009	0
species_47	Open	2009	0
species_46	Generalist	2009	0
species_43	Generalist	2009	2
species_67	Generalist	2009	5
species_22	Generalist	2009	0
species_23	Generalist	2009	0
species_31	Open	2009	0
species_29	Open	2009	0
species_21	Open	2009	0
species_24	Generalist	2009	0
species_28	Open	2009	1
species_30	Open	2009	1
species_25	Generalist	2009	1
species_26	Open	2009	0
species_27	Open	2009	0
species_20	Generalist	2009	0
species_74	Open	2009	0
species_32	Open	2009	2
species_16	Open	2009	5
species_13	Open	2009	0
species_12	Open	2009	1
species_15	Open	2009	0
species_14	Open	2009	4
species_11	Generalist	2009	18
species_130	Generalist	2009	3
species_131	Generalist	2009	1
species_1	Generalist	2009	5
species_94	Forest	2009	2
species_96	Generalist	2009	5
species_95	Generalist	2009	0
species_111	Generalist	2009	1
species_63	Open	2009	1
species_64	Generalist	2009	0
species_62	Open	2009	2
species_91	Open	2009	0
species_92	Open	2009	2
species_90	Open	2009	0
species_89	Open	2009	0
species_79	Forest	2009	2
species_78	Forest	2009	3
species_8	Forest	2009	7
species_102	Forest	2009	0
species_76	Generalist	2009	1
species_77	Open	2009	1
species_75	Open	2009	0
species_80	Forest	2009	1
species_42	Generalist	2009	0
species_38	Open	2009	0
species_39	Open	2009	0
species_40	Open	2009	0
species_41	Open	2009	0
species_9	Open	2009	2
species_87	Open	2009	0
species_72	Open	2009	0
species_56	Generalist	2009	0
species_54	Generalist	2009	0
species_53	Generalist	2009	0
species_57	Open	2009	0
species_58	Open	2009	0
species_88	Generalist	2009	1
species_71	Open	2009	1
species_37	Open	2009	0
species_100	Generalist	2009	0
species_98	Open	2009	0
species_99	Generalist	2009	1
species_68	Open	2009	0
species_50	Open	2009	1
species_49	Generalist	2009	5
species_36	Generalist	2009	0
species_127	Generalist	2009	0
species_126	Generalist	2009	0
species_66	Open	2009	1
species_106	Open	2009	0
species_105	Open	2009	0
species_110	Open	2009	0
species_17	Open	2009	0
species_18	Open	2009	0
species_19	Open	2009	3
species_61	Open	2009	1
species_51	Open	2009	0
species_4	Generalist	2009	1
species_3	Open	2009	0
species_5	Open	2009	0
species_113	Open	2009	0
species_112	Open	2009	4
species_84	Open	2009	2
species_82	Open	2009	0
species_81	Open	2009	4
species_86	Open	2009	1
species_83	Open	2009	0
species_33	Generalist	2009	1
species_125	Forest	2009	5
species_124	Open	2009	3
species_123	Forest	2009	0
species_128	Generalist	2009	0
species_65	Forest	2009	4
species_60	Generalist	2009	0
species_103	Generalist	2019	0
species_104	Open	2019	0
species_73	Generalist	2019	2
species_59	Open	2019	1
species_119	Open	2019	0
species_121	Generalist	2019	0
species_122	Open	2019	0
species_120	Open	2019	0
species_118	Open	2019	1
species_70	Generalist	2019	2
species_34	Open	2019	3
species_35	Generalist	2019	3
species_129	Open	2019	3
species_69	Open	2019	0
species_97	Open	2019	2
species_6	Generalist	2019	1
species_10	Open	2019	0
species_109	Generalist	2019	1
species_115	Generalist	2019	0
species_117	Generalist	2019	3
species_116	Generalist	2019	0
species_45	Generalist	2019	0
species_44	Open	2019	1
species_47	Open	2019	0
species_46	Generalist	2019	0
species_43	Generalist	2019	3
species_67	Generalist	2019	2
species_22	Generalist	2019	1
species_23	Generalist	2019	0
species_31	Open	2019	0
species_29	Open	2019	0
species_21	Open	2019	0
species_24	Generalist	2019	0
species_28	Open	2019	0
species_30	Open	2019	0
species_25	Generalist	2019	0
species_26	Open	2019	0
species_27	Open	2019	0
species_20	Generalist	2019	0
species_74	Open	2019	0
species_32	Open	2019	0
species_16	Open	2019	4
species_13	Open	2019	1
species_12	Open	2019	6
species_15	Open	2019	1
species_14	Open	2019	1
species_11	Generalist	2019	5
species_130	Generalist	2019	3
species_131	Generalist	2019	1
species_1	Generalist	2019	4
species_94	Forest	2019	1
species_96	Generalist	2019	21
species_95	Generalist	2019	0
species_111	Generalist	2019	3
species_63	Open	2019	0
species_64	Generalist	2019	0
species_62	Open	2019	0
species_91	Open	2019	0
species_92	Open	2019	0
species_90	Open	2019	0
species_89	Open	2019	0
species_79	Forest	2019	0
species_78	Forest	2019	4
species_7	Forest	2019	6
species_8	Forest	2019	13
species_102	Forest	2019	1
species_76	Generalist	2019	2
species_77	Open	2019	1
species_75	Open	2019	1
species_80	Forest	2019	0
species_42	Generalist	2019	1
species_38	Open	2019	2
species_39	Open	2019	0
species_40	Open	2019	0
species_41	Open	2019	0
species_9	Open	2019	3
species_87	Open	2019	1
species_72	Open	2019	1
species_56	Generalist	2019	0
species_55	Generalist	2019	0
species_54	Generalist	2019	0
species_53	Generalist	2019	0
species_57	Open	2019	0
species_58	Open	2019	0
species_88	Generalist	2019	0
species_71	Open	2019	0
species_37	Open	2019	0
species_100	Generalist	2019	0
species_98	Open	2019	0
species_99	Generalist	2019	0
species_52	Generalist	2019	0
species_68	Open	2019	0
species_50	Open	2019	1
species_49	Generalist	2019	1
species_48	Generalist	2019	0
species_36	Generalist	2019	1
species_127	Generalist	2019	0
species_126	Generalist	2019	0
species_66	Open	2019	1
species_106	Open	2019	0
species_105	Open	2019	0
species_110	Open	2019	0
species_17	Open	2019	2
species_18	Open	2019	1
species_19	Open	2019	2
species_61	Open	2019	2
species_51	Open	2019	1
species_3	Open	2019	0
species_5	Open	2019	0
species_113	Open	2019	0
species_112	Open	2019	3
species_84	Open	2019	0
species_82	Open	2019	0
species_81	Open	2019	0
species_86	Open	2019	4
species_83	Open	2019	0
species_125	Forest	2019	2
species_124	Open	2019	0
species_123	Forest	2019	0
species_128	Generalist	2019	0
species_65	Forest	2019	1
species_85	Open	2019	0
species_60	Generalist	2019	0

## Sheet: fig5c
mean.dist.new	mean.dist.origin
2.0025269920103317	1.498217110367848
1.3584046831667616	1.3509025430427613
1.7156608367920037	1.8456581632436426
1.583552311311531	1.3875594097652773
1.82844992067751	1.6503590629309315
2.0247978955971098	1.810173996522421
2.00179580852159	1.7016022357885616
1.7543883114824572	1.3781935825763147
1.6173557874354119	2.1352591909838297
2.0788009110775505	1.423636523626203
1.8084354300636942	1.6971390349132904
1.8175416503860455	1.4502700287642198
1.5300978914959282	1.3881275052552928
1.8920295198042036	1.5699875908273242
1.6453330972597868	2.2897226219639144
1.8399844161543735	1.3744487078415342
1.6434416160735508	1.6780270420863914
1.704714873598351	1.3348752983313374
1.7096085135591736	1.3650224547704841
2.0174206811223905	2.004055359972991
1.636486226332983	1.391092456179991
1.7545317959801048	1.6398670032871743
1.435056176005717	1.6682927213319725
1.7912121353033534	2.1612289628693606
1.8685167257598843	1.890458313761567
2.3599780226077933	1.8000504949323752
1.9490373954357636	1.6281050156916508
1.2521413046986374	1.3593742306265937
1.5947219471699827	2.4315066589920216
1.8720524827978609	1.9412045994980027
2.185785437875734	2.2032016082804695
1.8966257297670712	1.4558156071398465
1.7162373036618501	1.7921178260551267
1.806993683806675	1.3962696494413933
1.5406538517142314	2.30757433250452
1.5924474100021868	1.7436888221140938
1.5507512225000326	1.6776501740155947
1.7215724653639914	1.6387223026383995
1.4391761914030918	1.6668054152209717
1.5008105347862706	1.9072809273100924
1.5623655779362653	1.3992170386027327
1.6742823283112185	1.6080835935952156
1.9593118474438829	1.3878838253542347
1.3385642263022568	2.281632522484272
1.374177749494898	1.384300083622893
1.4052388027893163	1.2770684264034549
1.8564748329573943	1.5571514469735022
1.9475765105655942	1.6389841866035173
2.003352037269741	1.4065123026378412
2.1317850518891515	1.377596583596622
1.8068632233560546	1.565488346852212
